# Supplementary material for: [1-Meth­oxy-3-(pyridin-2-yl)indolizin-2-yl](pyridin-2-yl)methanone
Source: Acta Crystallogr Sect E Struct Rep Online. 2012 Aug 4;68(Pt 9):o2631–2. doi: 10.1107/S160053681203396X (PMC3435659; doi:10.1107/S160053681203396X)
Supplement: Supplementary file 2 [file e-68-o2631-Isup2.hkl]

# 
# h,k,l, Fc-squared, Fo-squared, sigma(Fo-squared) and status flag 
# 
data_I
_shelx_title ' c2c in C2/c' 
_shelx_refln_list_code          4 
_shelx_F_calc_maximum      260.40 
_exptl_crystal_F_000      1376.00 
_reflns_d_resolution_high  0.7706 
 
loop_ 
 _symmetry_equiv_pos_as_xyz 
 'x, y, z' 
 '-x, y, -z+1/2' 
 'x+1/2, y+1/2, z' 
 '-x+1/2, y+1/2, -z+1/2' 
 '-x, -y, -z' 
 'x, -y, z-1/2' 
 '-x+1/2, -y+1/2, -z' 
 'x+1/2, -y+1/2, z-1/2' 
 
_cell_length_a    25.8223 
_cell_length_b    11.4406 
_cell_length_c    11.3602 
_cell_angle_alpha  90.000 
_cell_angle_beta  107.070 
_cell_angle_gamma  90.000 
 
_shelx_F_squared_multiplier     1.000 
 
loop_ 
 _refln_index_h 
 _refln_index_k 
 _refln_index_l 
 _refln_F_squared_calc 
 _refln_F_squared_meas 
 _refln_F_squared_sigma 
 _refln_observed_status 
   2   0   0     6368.31     5212.95    184.51 o 
   6   0   0    57855.70    55823.07   1293.44 o 
   8   0   0     9635.98     9772.96    251.07 o 
  10   0   0    14292.67    14314.45    356.62 o 
  12   0   0      357.81      346.58     30.52 o 
  14   0   0       26.11       43.09     23.90 o 
  16   0   0      680.40      786.53    110.94 o 
  18   0   0     9333.69    10918.75    338.45 o 
  20   0   0      324.56      369.85     51.12 o 
  22   0   0        0.04        0.00     39.24 o 
  24   0   0      422.02      428.32     99.26 o 
  26   0   0     1072.88     1277.55    123.78 o 
  28   0   0      180.03      177.50     95.76 o 
  30   0   0       95.69       49.05     93.42 o 
   3   1   0      872.40      973.93     49.05 o 
   5   1   0     4223.39     3861.08    350.33 o 
   7   1   0    12325.05    11019.56    201.64 o 
   9   1   0     4483.72     4699.21     99.11 o 
  11   1   0     6059.65     6006.29    122.86 o 
  13   1   0     3177.40     3390.15     81.77 o 
  15   1   0      297.44      319.74     25.69 o 
  17   1   0     1382.39     1344.00     46.64 o 
  19   1   0       51.07       41.28     29.95 o 
  21   1   0      801.22      824.81     56.87 o 
  23   1   0      375.17      314.52     36.86 o 
  25   1   0      336.36      253.75     65.40 o 
  27   1   0      291.61      160.35     74.10 o 
  29   1   0       39.69       15.23     70.66 o 
  31   1   0       69.63      176.24     78.64 o 
   0   2   0    22328.85    18135.29   1217.99 o 
   2   2   0     1403.45     1536.80     51.20 o 
   4   2   0    67807.77    60602.05   2149.87 o 
   6   2   0    44770.00    39546.15    754.78 o 
   8   2   0    19548.45    17008.70    333.40 o 
  10   2   0     1569.68     1802.56     70.26 o 
  12   2   0       44.04       21.07     17.56 o 
  14   2   0     6022.01     6341.13    149.68 o 
  16   2   0       70.19       50.33     21.54 o 
  18   2   0     1494.04     1784.23     59.47 o 
  20   2   0      139.64      146.91     34.79 o 
  22   2   0      784.56      686.06     42.10 o 
  24   2   0      222.57      279.68     47.70 o 
  26   2   0      143.47      221.39     57.75 o 
  28   2   0       52.18        0.00     77.57 o 
  30   2   0      209.43      220.10     96.93 o 
   1   3   0    30381.98    26684.35    540.72 o 
   3   3   0    14839.65    13311.45    210.09 o 
   5   3   0    45958.58    43333.77   1278.31 o 
   7   3   0     1202.85     1093.26     71.13 o 
   9   3   0     1307.19     1552.41     52.59 o 
  11   3   0     1236.43     1396.96     42.81 o 
  13   3   0       90.06       49.50     19.22 o 
  15   3   0     1252.71     1198.76     46.52 o 
  17   3   0     1033.34     1127.11     45.29 o 
  19   3   0     1240.46     1257.74     55.42 o 
  21   3   0       85.10      149.87     49.55 o 
  23   3   0      133.26      210.29     57.98 o 
  25   3   0      677.16      686.60     55.25 o 
  27   3   0       63.30        0.00     72.61 o 
  29   3   0       30.32        0.00     87.58 o 
  31   3   0       58.24        5.68    103.21 o 
   0   4   0       39.97       16.35     12.53 o 
   2   4   0     8557.46     8178.25    265.30 o 
   4   4   0      458.24      433.29     17.55 o 
   6   4   0     8435.63     8346.08    229.28 o 
   8   4   0     2682.95     2822.28     92.10 o 
  10   4   0     6288.50     6177.17    150.69 o 
  12   4   0     1107.93     1242.03     40.55 o 
  14   4   0     1856.84     1929.42     57.42 o 
  16   4   0       17.14       16.15     19.68 o 
  18   4   0      444.66      491.67     34.41 o 
  20   4   0     2243.05     2309.91     81.80 o 
  22   4   0      889.63      815.75     50.03 o 
  24   4   0      269.83      280.64     41.82 o 
  26   4   0      234.40      217.75     62.15 o 
  28   4   0        8.84       10.41     64.33 o 
  30   4   0       26.65        0.00     80.36 o 
   1   5   0     1422.67     1548.17     32.11 o 
   3   5   0      186.90      213.71     17.86 o 
   5   5   0     3462.87     3869.38    102.79 o 
   7   5   0      311.70      220.55     18.84 o 
   9   5   0     9777.37     9483.13    415.32 o 
  11   5   0     1608.39     1648.64     49.46 o 
  13   5   0      410.83      421.02     32.70 o 
  15   5   0      135.91      157.01     25.52 o 
  17   5   0      579.96      551.54     36.04 o 
  19   5   0       15.05       11.38     25.17 o 
  21   5   0       26.65       41.14     28.44 o 
  23   5   0       96.84      141.51     43.94 o 
  25   5   0       30.32        0.00     66.56 o 
  27   5   0      151.49      168.07     62.58 o 
  29   5   0        5.70        0.00     64.15 o 
   0   6   0     5035.16     4551.77    103.24 o 
   2   6   0      959.04      937.84     25.46 o 
   4   6   0      531.23      427.69     21.19 o 
   6   6   0     5138.45     5412.80    105.38 o 
   8   6   0     1580.16     1561.13     55.92 o 
  10   6   0    10126.69    10812.54    180.93 o 
  12   6   0      196.06      213.30     36.29 o 
  14   6   0      453.55      461.90     30.12 o 
  16   6   0        0.02       44.34     26.19 o 
  18   6   0      528.57      586.12     43.35 o 
  20   6   0      140.88      200.29     46.86 o 
  22   6   0        5.32      126.51     39.78 o 
  24   6   0      391.77      404.33     86.42 o 
  26   6   0        0.67       16.82     89.92 o 
  28   6   0      400.70      509.25     85.88 o 
   1   7   0      850.02      881.65     32.70 o 
   3   7   0     2110.15     1938.61     66.07 o 
   5   7   0       79.37       68.37     27.68 o 
   7   7   0      116.37      115.53     21.18 o 
   9   7   0      120.20       96.14     19.12 o 
  11   7   0     1851.60     1850.53     62.02 o 
  13   7   0     3729.36     3550.37    147.46 o 
  15   7   0     2573.71     2615.34     70.52 o 
  17   7   0      253.95      290.86     41.13 o 
  19   7   0      164.18      144.89     40.17 o 
  21   7   0      974.74      859.90     56.04 o 
  23   7   0      391.23      348.38     72.40 o 
  25   7   0       30.07        0.00     66.21 o 
  27   7   0       24.42        0.00     89.90 o 
   0   8   0      201.85      296.61     23.35 o 
   2   8   0      453.57      415.99     33.71 o 
   4   8   0      236.77      272.76     17.38 o 
   6   8   0      477.78      458.33     24.50 o 
   8   8   0       15.58       24.54     20.05 o 
  10   8   0     1903.01     2016.73     54.37 o 
  12   8   0        0.84       11.58     24.37 o 
  14   8   0      878.10      792.62     56.90 o 
  16   8   0      324.56      329.97     32.27 o 
  18   8   0      190.83      172.74     32.86 o 
  20   8   0       38.48      102.76     59.45 o 
  22   8   0      300.53      381.10    105.10 o 
  24   8   0      258.97      347.27     52.56 o 
  26   8   0       11.84       58.71     99.26 o 
   1   9   0       20.47       55.66     30.23 o 
   3   9   0      152.63      134.65     20.71 o 
   5   9   0       53.15       18.69     17.14 o 
   7   9   0      296.07      310.45     30.79 o 
   9   9   0     4998.89     5175.26    146.90 o 
  11   9   0     2991.18     3053.74     79.39 o 
  13   9   0     1262.21     1228.11     47.94 o 
  15   9   0      318.96      256.91     46.24 o 
  17   9   0      996.73      887.29     47.67 o 
  19   9   0       13.95        0.00     36.29 o 
  21   9   0       48.94       52.48     41.89 o 
  23   9   0        0.03       63.97     79.07 o 
  25   9   0        7.21        0.00    141.30 o 
   0  10   0       27.39        0.00     42.56 o 
   2  10   0       85.19       25.98     20.69 o 
   4  10   0       87.78       66.79     19.27 o 
   6  10   0       60.76       66.47     24.61 o 
   8  10   0      452.57      376.51     25.03 o 
  10  10   0      752.42      790.90     40.98 o 
  12  10   0       91.27      150.73     31.93 o 
  14  10   0      125.87      119.21     33.06 o 
  16  10   0      315.07      278.09     42.98 o 
  18  10   0       61.98       61.31     70.07 o 
  20  10   0      206.63      161.93     49.22 o 
  22  10   0        7.68       52.67     71.23 o 
   1  11   0      252.35      423.24     41.60 o 
   3  11   0        0.16        3.65     44.50 o 
   5  11   0     1974.74     1990.82     67.49 o 
   7  11   0        1.08       23.86     21.57 o 
   9  11   0     1002.83     1086.15     40.95 o 
  11  11   0      212.73      195.32     33.65 o 
  13  11   0       45.88       58.62     31.98 o 
  15  11   0       99.52      193.25    143.64 o 
  17  11   0      219.37      219.35     50.19 o 
  19  11   0      288.00      324.32    102.76 o 
  21  11   0      241.98      242.00     73.44 o 
   0  12   0      621.16      536.30     61.52 o 
   2  12   0     1171.65     1245.63     65.20 o 
   4  12   0      270.95      216.74     46.04 o 
   6  12   0      813.09      694.41     64.05 o 
   8  12   0      136.83      118.72     38.43 o 
  10  12   0      188.52      233.29     30.74 o 
  12  12   0      155.17      132.85     51.68 o 
  14  12   0       20.47        0.00     47.03 o 
  16  12   0      331.33      344.23    109.77 o 
  18  12   0        3.22       31.44     74.48 o 
   1  13   0       41.62        6.21     49.22 o 
   3  13   0       41.51       21.43     37.71 o 
   5  13   0      112.02       56.94     47.82 o 
   7  13   0        0.45        0.00     36.17 o 
   9  13   0       64.79      102.97     47.05 o 
  11  13   0       37.50       92.94     71.71 o 
  13  13   0        6.47        0.00    182.17 o 
  15  13   0        1.58        0.00     64.80 o 
   0  14   0        6.24       86.42     98.09 o 
   2  14   0       80.81       36.20     69.36 o 
   4  14   0      133.53      263.87     58.61 o 
   6  14   0       33.32        0.00     73.44 o 
   8  14   0      208.43      309.01     67.40 o 
  10  14   0       57.51       61.34     63.31 o 
 -31   1   1      153.69      192.92     77.73 o 
 -29   1   1      279.63      454.37     79.67 o 
 -27   1   1        0.06        4.88     45.39 o 
 -25   1   1      189.91      150.95     32.39 o 
 -23   1   1        6.81       20.79     29.92 o 
 -21   1   1      652.46      669.16     39.77 o 
 -19   1   1     2501.47     2810.99     86.30 o 
 -17   1   1      644.81      670.28     32.31 o 
 -15   1   1       12.16       15.27     17.53 o 
 -13   1   1      743.32      804.36     71.13 o 
 -11   1   1      686.72      689.00     27.33 o 
  -9   1   1    20257.08    19689.78    451.39 o 
  -7   1   1    22257.00    19917.90    664.10 o 
  -5   1   1     2783.08     2633.09     75.13 o 
  -3   1   1    11017.06    10991.96    295.45 o 
   1   1   1    31460.95    26545.88    850.14 o 
   3   1   1      424.18      450.76     30.36 o 
   5   1   1     7404.13     7213.15    133.98 o 
   7   1   1    11994.51    11280.79    302.70 o 
   9   1   1     4937.74     5309.86    108.51 o 
  11   1   1    13105.20    12830.79    301.84 o 
  13   1   1      123.86      124.81     22.25 o 
  15   1   1      889.65      959.05     40.12 o 
  17   1   1      267.37      251.51     37.42 o 
  19   1   1       32.98       18.29     30.56 o 
  21   1   1      226.88      230.65     40.45 o 
  23   1   1       54.73       56.45     36.09 o 
  25   1   1      564.02      526.11     84.08 o 
  27   1   1      231.00      224.43     68.96 o 
  29   1   1      258.58      203.02     77.39 o 
  31   1   1       46.41      144.98     81.74 o 
 -32   2   1        2.93        0.00    179.84 o 
 -30   2   1       33.48        0.00    105.10 o 
 -28   2   1       46.91       72.16     59.62 o 
 -26   2   1       96.75      174.27     52.55 o 
 -24   2   1      277.25      327.55     55.62 o 
 -22   2   1        0.58        0.00     29.77 o 
 -20   2   1        0.02        0.00     37.76 o 
 -18   2   1     3773.97     3963.85    122.71 o 
 -16   2   1     7406.34     8244.77    171.37 o 
 -14   2   1     1114.26     1053.67     37.17 o 
 -12   2   1     7346.08     7723.59    156.40 o 
 -10   2   1     1188.60     1182.38     65.57 o 
  -8   2   1     8853.73     8414.96    199.57 o 
  -6   2   1    20764.84    19095.16    325.19 o 
  -4   2   1    34014.36    30278.59    575.79 o 
  -2   2   1        0.25      129.11     54.10 o 
   0   2   1    10687.33     8890.86    436.89 o 
   2   2   1    40288.03    36491.30    534.35 o 
   4   2   1    21887.46    20128.37    492.85 o 
   6   2   1      602.65      672.20     25.28 o 
   8   2   1     2704.43     2617.86     72.14 o 
  10   2   1     2572.88     2636.90     79.56 o 
  12   2   1     1345.79     1538.32     64.15 o 
  14   2   1      212.78      225.91     23.91 o 
  16   2   1      550.63      482.77     39.78 o 
  18   2   1     2289.73     2531.63     75.97 o 
  20   2   1       56.44       30.51     28.30 o 
  22   2   1      276.00      275.04     34.90 o 
  24   2   1      656.49      661.03     46.52 o 
  26   2   1        0.82       25.30     57.75 o 
  28   2   1       28.58        0.00     58.84 o 
  30   2   1       47.41       25.62     77.45 o 
 -31   3   1      169.11      310.97    333.98 o 
 -29   3   1        0.78        0.00     54.50 o 
 -27   3   1        8.22      122.77     70.17 o 
 -25   3   1       88.08      109.37     35.27 o 
 -23   3   1       81.47       89.57     30.38 o 
 -21   3   1      514.42      471.91     35.15 o 
 -19   3   1      137.78      163.21     25.98 o 
 -17   3   1      126.74      146.68     26.63 o 
 -15   3   1      213.44      213.07     22.27 o 
 -13   3   1     4677.35     4712.03    139.23 o 
 -11   3   1        0.60       20.41     15.34 o 
  -9   3   1      367.49      412.17     22.04 o 
  -7   3   1     7434.18     6839.64    128.36 o 
  -5   3   1     5201.58     5140.92    100.55 o 
  -3   3   1       79.49       23.69     10.20 o 
  -1   3   1    17208.94    15947.10    287.23 o 
   1   3   1     7827.88     6411.87    104.84 o 
   3   3   1       43.78       18.27     10.01 o 
   5   3   1    28255.12    26785.63    410.70 o 
   7   3   1        1.57        0.00     14.40 o 
   9   3   1     1089.69     1155.63     40.59 o 
  11   3   1      443.78      578.12     28.70 o 
  13   3   1     1423.65     1483.99     48.21 o 
  15   3   1      541.37      526.78     29.03 o 
  17   3   1       17.23       27.60     22.07 o 
  19   3   1       79.92      114.99     25.27 o 
  21   3   1        0.91       37.72     26.11 o 
  23   3   1      590.82      615.12     49.15 o 
  25   3   1       26.49       94.38     65.40 o 
  27   3   1        0.03        0.00     54.99 o 
  29   3   1       43.57       41.80     93.42 o 
 -30   4   1      237.78      271.69     75.11 o 
 -28   4   1        0.95        0.00     56.93 o 
 -26   4   1      496.19      419.04     77.57 o 
 -24   4   1      458.44      498.96     44.01 o 
 -22   4   1      234.65      273.01     35.20 o 
 -20   4   1     1505.30     1465.33     58.85 o 
 -18   4   1     1123.84      980.89     42.81 o 
 -16   4   1      796.95      784.74     37.78 o 
 -14   4   1       29.57       23.93     33.04 o 
 -12   4   1      224.39      192.02     20.23 o 
 -10   4   1     1496.56     1613.90     45.53 o 
  -8   4   1    10449.48    10869.31    236.31 o 
  -6   4   1     2768.08     2485.88     55.49 o 
  -4   4   1      776.94      807.17     26.26 o 
  -2   4   1      279.86      296.89     12.81 o 
   0   4   1     1743.63     1788.90     32.27 o 
   2   4   1     1972.25     1866.36     36.76 o 
   4   4   1     1939.07     1876.77     74.56 o 
   6   4   1     1103.29     1163.18     31.48 o 
   8   4   1    11224.62    12283.78    203.29 o 
  10   4   1     4447.66     4250.03    197.55 o 
  12   4   1     1018.25     1106.95     67.08 o 
  14   4   1      210.17      252.92     24.89 o 
  16   4   1      214.65      202.96     28.48 o 
  18   4   1      321.34      318.31     33.94 o 
  20   4   1        0.30        7.10     29.77 o 
  22   4   1       52.38       58.92     44.16 o 
  24   4   1       12.52        0.00     63.18 o 
  26   4   1      140.22      211.24     66.14 o 
  28   4   1       27.54      114.24     74.57 o 
  30   4   1       46.62        0.00     98.00 o 
 -29   5   1      826.69     1138.99    109.19 o 
 -27   5   1       90.89       97.73     65.24 o 
 -25   5   1     1303.65     1435.80    100.70 o 
 -23   5   1        9.03        0.00     38.40 o 
 -21   5   1        0.19        8.26     36.10 o 
 -19   5   1     4682.99     5020.74    133.32 o 
 -17   5   1      515.21      457.82     36.89 o 
 -15   5   1        0.34        0.00     22.06 o 
 -13   5   1     1063.37     1147.50     94.73 o 
 -11   5   1       24.31       15.00     17.27 o 
  -9   5   1     2437.93     2175.45     68.43 o 
  -7   5   1       56.63       65.82     19.44 o 
  -5   5   1      641.03      737.81     23.43 o 
  -3   5   1      399.24      410.50     18.70 o 
  -1   5   1     4259.83     4650.81    118.11 o 
   1   5   1     3153.12     3298.67     80.23 o 
   3   5   1       14.53       59.52     14.24 o 
   5   5   1     5911.16     5585.89    131.94 o 
   7   5   1      571.29      617.19     25.75 o 
   9   5   1     5729.97     5845.12    197.26 o 
  11   5   1     2703.06     2803.75     74.52 o 
  13   5   1      153.76      143.57     25.16 o 
  15   5   1     1431.36     1378.29     52.74 o 
  17   5   1      163.09      191.62     25.98 o 
  19   5   1       19.97       12.81     29.21 o 
  21   5   1      400.12      432.09     38.90 o 
  23   5   1       81.33      120.78     46.18 o 
  25   5   1      160.44      112.01     57.78 o 
  27   5   1       90.50       47.45     69.13 o 
  29   5   1      165.98      117.72    106.27 o 
 -28   6   1       58.85       99.68     87.58 o 
 -26   6   1       65.45       22.73    117.95 o 
 -24   6   1       64.47       51.89     41.39 o 
 -22   6   1      151.63      166.47     44.50 o 
 -20   6   1       28.34       21.22     31.26 o 
 -18   6   1     1259.72     1246.32     57.40 o 
 -16   6   1     1572.47     1644.24     60.03 o 
 -14   6   1        3.64       12.98     35.36 o 
 -12   6   1       76.12      103.28     20.74 o 
 -10   6   1     1461.98     1486.04     50.24 o 
  -8   6   1      508.84      483.58     24.07 o 
  -6   6   1      687.75      700.53     34.16 o 
  -4   6   1      291.19      350.23     22.00 o 
  -2   6   1      306.17      261.72     17.85 o 
   0   6   1       33.11       14.97     15.84 o 
   2   6   1      147.96      161.84     12.01 o 
   4   6   1      195.92      231.87     33.43 o 
   6   6   1     4487.85     4459.70    183.03 o 
   8   6   1     2545.81     2576.08     62.21 o 
  10   6   1     4328.83     4214.20     99.44 o 
  12   6   1      585.13      627.68     62.62 o 
  14   6   1     1026.01     1043.08     40.04 o 
  16   6   1      163.93      138.41     43.49 o 
  18   6   1       58.74       18.75     41.44 o 
  20   6   1        0.64        8.93     34.05 o 
  22   6   1        0.05        0.00     41.29 o 
  24   6   1       48.78      164.36     52.77 o 
  26   6   1       12.21        0.00    112.11 o 
  28   6   1       86.61       46.32     68.52 o 
 -27   7   1       21.75       45.99     85.12 o 
 -25   7   1       76.11      150.71     75.91 o 
 -23   7   1       58.78       35.63     36.47 o 
 -21   7   1      976.35      918.98     55.55 o 
 -19   7   1        2.67        0.00     50.57 o 
 -17   7   1      559.18      540.28     39.00 o 
 -15   7   1     2239.74     2187.73     70.54 o 
 -13   7   1      642.79      669.29     94.92 o 
 -11   7   1       74.15       90.35     33.20 o 
  -9   7   1     1563.39     1527.76     75.49 o 
  -7   7   1      235.76      223.71     20.08 o 
  -5   7   1     1242.83     1227.33     34.69 o 
  -3   7   1      255.60      247.23     18.55 o 
  -1   7   1      624.47      696.45     42.81 o 
   1   7   1      598.05      637.85     30.68 o 
   3   7   1        4.35        2.89     13.82 o 
   5   7   1     3812.68     4358.59     88.38 o 
   7   7   1     3998.38     4390.79     92.36 o 
   9   7   1      166.20      174.77     37.53 o 
  11   7   1       79.72       45.26     19.61 o 
  13   7   1     4648.43     4901.60    106.18 o 
  15   7   1     2723.20     2701.75     74.17 o 
  17   7   1     1034.35     1052.55     63.49 o 
  19   7   1       34.69       55.90     29.03 o 
  21   7   1       19.78        0.00     37.19 o 
  23   7   1       11.76        0.00     66.87 o 
  25   7   1      345.62      474.26     83.45 o 
  27   7   1        3.36      149.14     83.34 o 
 -26   8   1       85.86      110.26     62.50 o 
 -24   8   1        2.00       13.20     82.91 o 
 -22   8   1       94.18      100.40     38.14 o 
 -20   8   1       34.01      117.36     42.51 o 
 -18   8   1      242.98      328.98     58.83 o 
 -16   8   1       38.73        0.00     23.71 o 
 -14   8   1      133.63      103.57     26.81 o 
 -12   8   1     1518.11     1461.23     46.03 o 
 -10   8   1      330.88      305.33     24.01 o 
  -8   8   1      586.65      602.69     28.27 o 
  -6   8   1     2455.62     2479.41    110.32 o 
  -4   8   1     1996.11     1875.31     48.50 o 
  -2   8   1        1.73        0.00     17.12 o 
   0   8   1     2187.81     2231.96    113.61 o 
   2   8   1     1480.46     1497.75     50.57 o 
   4   8   1      162.63      169.02     16.16 o 
   6   8   1     1288.31     1481.28     55.47 o 
   8   8   1      232.12      267.59     26.48 o 
  10   8   1     2129.49     2128.85     85.60 o 
  12   8   1     6973.84     7103.08    148.61 o 
  14   8   1     2249.71     2205.85    116.45 o 
  16   8   1      198.71      160.48     34.19 o 
  18   8   1      704.34      628.63     47.75 o 
  20   8   1        0.27        0.00     38.60 o 
  22   8   1      113.05      139.73     85.25 o 
  24   8   1       44.27      177.88     70.50 o 
  26   8   1        6.06       38.59     89.09 o 
 -25   9   1       69.23        0.00     81.34 o 
 -23   9   1       79.16       32.03     72.87 o 
 -21   9   1       66.33        0.00     93.42 o 
 -19   9   1       23.94        0.00     53.72 o 
 -17   9   1       98.87      101.58     70.18 o 
 -15   9   1      495.75      514.43     32.37 o 
 -13   9   1     1077.83     1097.15     66.48 o 
 -11   9   1        0.95       22.76     23.38 o 
  -9   9   1     2631.01     2692.26    125.11 o 
  -7   9   1     1035.48      960.93     62.03 o 
  -5   9   1      133.51      130.67     20.90 o 
  -3   9   1      356.18      344.84     24.65 o 
  -1   9   1      302.17      268.87     26.97 o 
   1   9   1      194.35      165.13     28.02 o 
   3   9   1        0.00       18.68     14.37 o 
   5   9   1      188.62      171.76     25.28 o 
   7   9   1       28.60        0.40     27.62 o 
   9   9   1      240.02      234.72     27.94 o 
  11   9   1     1306.16     1282.61     48.40 o 
  13   9   1      280.74      256.12     30.79 o 
  15   9   1     2363.01     2205.60     71.51 o 
  17   9   1      463.97      490.65     58.40 o 
  19   9   1      151.66       88.98     46.27 o 
  21   9   1       13.88       26.68     86.42 o 
  23   9   1       83.59      123.76     69.55 o 
 -24  10   1       48.34        8.17    129.62 o 
 -22  10   1        1.36       13.81     54.99 o 
 -20  10   1      386.55      410.94    107.44 o 
 -18  10   1        9.74        0.00     39.70 o 
 -16  10   1       94.89       47.76     32.27 o 
 -14  10   1       14.32       45.91     27.91 o 
 -12  10   1      383.11      378.02     43.41 o 
 -10  10   1      351.89      368.09     30.42 o 
  -8  10   1        0.00        0.00     17.59 o 
  -6  10   1     1059.12      995.73     39.38 o 
  -4  10   1      966.16      884.84     55.38 o 
  -2  10   1     7142.88     7692.97    175.30 o 
   0  10   1     2195.18     2374.63    114.28 o 
   2  10   1     4149.14     4239.65    237.32 o 
   4  10   1     2726.77     2731.38    144.96 o 
   6  10   1      253.43      240.62     21.82 o 
   8  10   1     4429.68     4422.86    118.32 o 
  10  10   1       32.50       54.00     27.51 o 
  12  10   1      265.51      262.09     48.01 o 
  14  10   1      622.43      466.76     40.46 o 
  16  10   1     1699.04     1740.91     75.53 o 
  18  10   1      457.94      469.90     58.69 o 
  20  10   1     1611.16     1813.50    129.63 o 
  22  10   1       64.59      152.69    142.47 o 
 -21  11   1       73.10      118.87    126.12 o 
 -19  11   1      109.95      228.40     52.55 o 
 -17  11   1      212.94      145.58     44.50 o 
 -15  11   1       16.10        0.00     35.25 o 
 -13  11   1      104.75       45.88     32.11 o 
 -11  11   1      231.16      295.89     35.73 o 
  -9  11   1      105.23       96.56     23.06 o 
  -7  11   1      374.14      391.16     36.73 o 
  -5  11   1        0.31        0.00     23.94 o 
  -3  11   1     1009.11     1086.24     73.83 o 
  -1  11   1       25.97        0.00     51.24 o 
   1  11   1        0.26        0.00     46.52 o 
   3  11   1       26.20       39.78     29.17 o 
   5  11   1        0.14       30.17     35.40 o 
   7  11   1      866.35      943.50     38.77 o 
   9  11   1      231.26      190.03     25.01 o 
  11  11   1      117.64      150.28     35.54 o 
  13  11   1       25.03       15.48     66.40 o 
  15  11   1      607.09      498.77     52.25 o 
  17  11   1      119.62       95.71     41.90 o 
  19  11   1      154.71      192.77     58.61 o 
 -18  12   1        6.82       80.77     77.99 o 
 -16  12   1       20.17      146.17     70.69 o 
 -14  12   1      122.54      150.65    103.93 o 
 -12  12   1      275.14      248.70     33.24 o 
 -10  12   1      421.25      430.28     43.49 o 
  -8  12   1     1807.87     2031.10     66.50 o 
  -6  12   1        7.22        2.76     41.46 o 
  -4  12   1      587.91      595.66     40.45 o 
  -2  12   1        4.14        0.00     29.60 o 
   0  12   1       31.30        0.00     40.32 o 
   2  12   1       75.29       22.82     55.80 o 
   4  12   1       25.43        2.37     41.11 o 
   6  12   1      190.56      249.55     65.59 o 
   8  12   1      107.31       75.23     23.78 o 
  10  12   1       69.31       75.34     39.27 o 
  12  12   1      458.86      470.50     54.38 o 
  14  12   1        0.84       86.61     48.70 o 
  16  12   1      714.15      516.55     84.69 o 
  18  12   1      666.20      487.82     99.05 o 
 -15  13   1      259.53      249.39     83.34 o 
 -13  13   1      230.49       83.75     79.41 o 
 -11  13   1      276.51      362.99    115.61 o 
  -9  13   1        1.25        0.00     31.47 o 
  -7  13   1      263.25      236.19     56.22 o 
  -5  13   1      134.29      116.82     36.33 o 
  -3  13   1       10.67       46.01     55.21 o 
  -1  13   1       16.98        1.27     55.29 o 
   1  13   1      141.05      138.06     47.53 o 
   3  13   1     1407.42     1445.66     68.07 o 
   5  13   1      141.56      129.20     48.14 o 
   7  13   1      284.63      251.92     46.71 o 
   9  13   1       55.50       51.09     66.87 o 
  11  13   1       72.57       66.18    124.95 o 
  13  13   1       15.00      154.31     68.42 o 
 -10  14   1      264.10      461.03     84.69 o 
  -8  14   1       93.57       29.82     74.48 o 
  -6  14   1       10.77        0.00     70.66 o 
  -4  14   1        2.47       78.58     69.48 o 
  -2  14   1      176.88      123.24     51.38 o 
   0  14   1      182.60      176.91     53.69 o 
   2  14   1       25.36        0.00    106.27 o 
   4  14   1      149.63      184.42    103.93 o 
   6  14   1       54.25       91.58     71.23 o 
   8  14   1        7.16        0.00     61.13 o 
 -32   0   2       43.25        0.00     95.76 o 
 -30   0   2      213.54      189.18     84.08 o 
 -28   0   2      624.48      710.01    105.10 o 
 -26   0   2     1677.30     1774.80    108.06 o 
 -24   0   2      448.20      475.59     58.84 o 
 -22   0   2      518.06      552.16     74.74 o 
 -20   0   2     2271.75     2616.25    104.86 o 
 -18   0   2     3528.24     3487.76    123.33 o 
 -16   0   2       37.01        0.00     28.58 o 
 -14   0   2       33.86        0.00     27.93 o 
 -12   0   2        0.63       66.56     45.54 o 
 -10   0   2     1004.75      893.66     66.56 o 
  -8   0   2      227.18      222.88     20.20 o 
  -6   0   2    29579.30    26570.12   1295.06 o 
  -4   0   2    13522.60    11724.47    394.71 o 
  -2   0   2     2107.95     1945.51     77.07 o 
   0   0   2        1.44       63.06     14.01 o 
   2   0   2    59061.86    53647.99   1226.16 o 
   4   0   2     3840.13     3216.39    221.88 o 
   6   0   2     3383.82     3379.02    184.51 o 
   8   0   2     3888.54     3874.40    116.35 o 
  10   0   2     2743.57     2737.91    211.37 o 
  12   0   2    11017.84    11235.61    315.33 o 
  14   0   2     2165.20     2354.63     93.30 o 
  16   0   2      113.51       70.01     37.13 o 
  18   0   2     1208.63     1136.08     95.76 o 
  20   0   2     5190.46     5627.27    230.05 o 
  22   0   2        0.78       10.87     40.23 o 
  24   0   2      414.88      394.71    100.43 o 
  26   0   2      995.57      901.52    126.12 o 
  28   0   2      836.06      859.48    130.79 o 
  30   0   2        5.00       88.75    107.44 o 
 -31   1   2        5.24        0.00     74.30 o 
 -29   1   2      278.00      218.87     80.08 o 
 -27   1   2      147.24      238.60     66.87 o 
 -25   1   2       28.30        0.00     33.58 o 
 -23   1   2      320.29      301.21     37.42 o 
 -21   1   2      262.61      262.02     30.07 o 
 -19   1   2      243.70      286.64     27.64 o 
 -17   1   2      460.86      468.23     42.14 o 
 -15   1   2       66.22       45.99     21.57 o 
 -13   1   2      110.57      125.25     19.94 o 
 -11   1   2     2341.04     2450.23     91.36 o 
  -9   1   2     4150.21     4008.33     83.94 o 
  -7   1   2       23.39       20.99     10.26 o 
  -5   1   2    41919.73    38705.64    803.52 o 
  -3   1   2     4349.86     4196.99    144.80 o 
  -1   1   2     3612.86     3331.58     63.06 o 
   1   1   2     1207.60     1176.06     19.45 o 
   3   1   2     1632.78     1453.60     34.98 o 
   5   1   2     1848.91     1827.90     82.83 o 
   7   1   2     5348.42     5418.28    126.08 o 
   9   1   2       74.54       99.29     19.90 o 
  11   1   2     1375.63     1377.67     49.89 o 
  13   1   2      686.18      637.56     30.93 o 
  15   1   2        3.10        0.00     24.26 o 
  17   1   2      277.26      245.75     28.47 o 
  19   1   2      236.50      234.27     30.03 o 
  21   1   2      167.60      137.23     35.40 o 
  23   1   2      127.68      113.12     43.15 o 
  25   1   2        0.00       16.50     49.46 o 
  27   1   2       18.95       27.81     68.23 o 
  29   1   2      131.78      260.03     75.91 o 
 -32   2   2        0.15        9.43     79.06 o 
 -30   2   2      126.32      140.13     74.05 o 
 -28   2   2        0.89       11.68     53.50 o 
 -26   2   2     1064.59     1127.31     63.12 o 
 -24   2   2     3798.66     4233.14    125.37 o 
 -22   2   2      291.00      336.22     42.45 o 
 -20   2   2      221.84      269.51     42.81 o 
 -18   2   2      120.89      121.49     22.47 o 
 -16   2   2      592.28      549.66     29.28 o 
 -14   2   2      125.91      139.32     25.39 o 
 -12   2   2      232.62      313.62     22.35 o 
 -10   2   2     8620.31     8128.77    152.89 o 
  -8   2   2    10013.20     9421.72    305.42 o 
  -6   2   2     3680.99     3735.22     76.19 o 
  -4   2   2    23207.64    21008.31    585.18 o 
  -2   2   2     6045.49     5455.31    226.93 o 
   0   2   2      778.55      721.59     17.53 o 
   2   2   2        0.04        0.00     11.71 o 
   4   2   2     2295.99     2306.79     63.25 o 
   6   2   2     2733.45     2750.22     57.23 o 
   8   2   2     1955.65     2249.97     74.07 o 
  10   2   2     2789.75     3198.69     74.77 o 
  12   2   2     3912.25     4071.32    107.20 o 
  14   2   2      265.41      270.88     26.12 o 
  16   2   2     4541.57     4878.77    158.44 o 
  18   2   2      187.77      165.29     34.20 o 
  20   2   2      412.18      411.41     36.49 o 
  22   2   2      198.03      207.19     58.66 o 
  24   2   2       34.29       18.13     53.57 o 
  26   2   2       27.56        0.00     51.20 o 
  28   2   2      118.68       47.16    217.21 o 
  30   2   2       46.33        0.00     93.42 o 
 -31   3   2        7.89        0.00     92.77 o 
 -29   3   2      556.19      611.21     97.44 o 
 -27   3   2        9.15        0.00     41.89 o 
 -25   3   2       85.65      107.36     42.15 o 
 -23   3   2     1601.06     1620.52     69.41 o 
 -21   3   2        0.55        0.00     27.06 o 
 -19   3   2        6.49        0.00     21.28 o 
 -17   3   2     2499.24     2535.29     66.82 o 
 -15   3   2      437.92      387.50     31.01 o 
 -13   3   2    11350.56    11382.23    236.99 o 
 -11   3   2      703.91      726.62     40.79 o 
  -9   3   2     1332.67     1344.55     38.98 o 
  -7   3   2    13646.81    13142.60    304.75 o 
  -5   3   2    14619.97    12469.18    216.81 o 
  -3   3   2      610.73      658.87     20.98 o 
  -1   3   2       99.57       63.49     17.87 o 
   1   3   2       91.03       80.41     13.10 o 
   3   3   2    15685.08    13823.93    287.41 o 
   5   3   2      867.51      892.46     26.49 o 
   7   3   2     3340.75     3470.48     69.33 o 
   9   3   2      138.60      137.63     17.05 o 
  11   3   2       32.34        6.97     18.53 o 
  13   3   2      502.55      418.55     26.49 o 
  15   3   2       53.61       90.11     21.15 o 
  17   3   2        0.97       35.87     23.78 o 
  19   3   2      277.67      302.58     38.56 o 
  21   3   2     1607.70     1576.58     83.58 o 
  23   3   2      967.38      995.72    118.54 o 
  25   3   2       49.90       42.34     51.12 o 
  27   3   2        6.12       95.66     58.61 o 
  29   3   2      131.60      248.60     86.77 o 
 -30   4   2      715.35      843.10    113.05 o 
 -28   4   2      475.30      461.02    102.76 o 
 -26   4   2       82.35        0.00     71.37 o 
 -24   4   2       55.87       34.02     30.82 o 
 -22   4   2     1513.61     1601.52     64.84 o 
 -20   4   2      801.73      748.43     42.70 o 
 -18   4   2     2530.93     2483.21    109.22 o 
 -16   4   2       38.18       50.85     21.41 o 
 -14   4   2     1661.94     1855.46     51.63 o 
 -12   4   2      380.13      470.98     25.16 o 
 -10   4   2     7705.26     7578.51    287.89 o 
  -8   4   2     8050.49     8946.16    169.03 o 
  -6   4   2     2122.05     2361.67    112.95 o 
  -4   4   2     7799.75     7422.24    136.53 o 
  -2   4   2     1457.71     1437.53     26.03 o 
   0   4   2      597.16      533.91     19.22 o 
   2   4   2     1794.03     1795.33     53.80 o 
   4   4   2      181.02      169.92     23.81 o 
   6   4   2     7712.09     8284.07    321.52 o 
   8   4   2       31.13       56.27     16.52 o 
  10   4   2     2166.65     2154.13     50.36 o 
  12   4   2       37.85        0.00     21.08 o 
  14   4   2     1326.18     1445.93     50.77 o 
  16   4   2      406.34      319.16     29.87 o 
  18   4   2      443.21      358.00     33.66 o 
  20   4   2        7.32        0.00     28.92 o 
  22   4   2        1.65        0.00     33.33 o 
  24   4   2       86.78       13.56     47.05 o 
  26   4   2        1.19        0.00     52.77 o 
  28   4   2        6.01        0.00     66.09 o 
 -31   5   2       29.55        0.00     80.12 o 
 -29   5   2      335.40      326.18     93.04 o 
 -27   5   2      673.06      738.09     79.66 o 
 -25   5   2     1118.18     1129.00     75.23 o 
 -23   5   2        4.15        0.00     35.40 o 
 -21   5   2       79.90       96.59     31.29 o 
 -19   5   2     2687.39     2769.76    107.54 o 
 -17   5   2        0.02       16.16     21.05 o 
 -15   5   2        1.92       35.97     21.14 o 
 -13   5   2      121.14      115.37     19.24 o 
 -11   5   2     6149.56     6506.19    132.50 o 
  -9   5   2     1367.98     1347.28     39.68 o 
  -7   5   2      805.62      871.71     39.22 o 
  -5   5   2        7.55       24.56     17.33 o 
  -3   5   2     1786.00     1888.11     48.88 o 
  -1   5   2       78.75      127.67     37.87 o 
   1   5   2     8225.50     8837.78    240.68 o 
   3   5   2       69.94       49.57     14.50 o 
   5   5   2      150.09      143.12     28.23 o 
   7   5   2     1155.93     1236.61     35.02 o 
   9   5   2     4159.50     4409.59     88.47 o 
  11   5   2       66.28       60.53     17.17 o 
  13   5   2      319.90      363.04     24.65 o 
  15   5   2      355.96      305.18     25.53 o 
  17   5   2      807.27      746.79     46.35 o 
  19   5   2       15.20        0.00     36.41 o 
  21   5   2      235.73      292.22     42.75 o 
  23   5   2       70.48        0.00     52.55 o 
  25   5   2      425.61      500.95     73.48 o 
  27   5   2      359.60      353.61     84.08 o 
 -30   6   2       20.06        0.00    100.45 o 
 -28   6   2        8.18        0.00     85.12 o 
 -26   6   2      346.21      299.54     68.42 o 
 -24   6   2      322.45      377.31     71.87 o 
 -22   6   2      839.24      815.90     53.94 o 
 -20   6   2      642.45      697.81     47.90 o 
 -18   6   2       33.60        0.00     22.65 o 
 -16   6   2     2628.02     2722.62    126.08 o 
 -14   6   2       48.41       33.55     30.68 o 
 -12   6   2     1765.61     1733.80     57.65 o 
 -10   6   2      485.91      539.82     33.65 o 
  -8   6   2      255.08      254.63     21.58 o 
  -6   6   2        0.10        0.00     13.27 o 
  -4   6   2     7307.98     7747.58    153.05 o 
  -2   6   2      176.92      163.51     30.68 o 
   0   6   2        0.02        0.00     13.75 o 
   2   6   2     7345.98     7583.57    158.78 o 
   4   6   2      192.99      175.41     20.11 o 
   6   6   2      440.19      510.13     24.27 o 
   8   6   2      192.40      211.84     21.94 o 
  10   6   2     4819.30     5063.40     98.32 o 
  12   6   2      849.68      732.20     51.47 o 
  14   6   2      563.02      494.49     29.67 o 
  16   6   2       85.82      115.43     49.50 o 
  18   6   2        0.04        0.00     29.60 o 
  20   6   2       81.44       30.89     71.13 o 
  22   6   2       48.76       78.07     56.05 o 
  24   6   2      158.26      178.23     79.41 o 
  26   6   2       60.18      136.81     75.55 o 
 -29   7   2        2.21        0.00    163.49 o 
 -27   7   2      113.29       24.13     58.36 o 
 -25   7   2      166.79      141.07     70.06 o 
 -23   7   2       53.54       48.67     48.70 o 
 -21   7   2      358.47      374.46     43.15 o 
 -19   7   2      460.37      453.38     36.59 o 
 -17   7   2      444.46      373.52     33.19 o 
 -15   7   2     1894.62     2010.22    107.73 o 
 -13   7   2       14.49       39.98     22.46 o 
 -11   7   2      495.04      535.27     32.58 o 
  -9   7   2       95.33       99.82     18.66 o 
  -7   7   2      416.55      468.39     25.57 o 
  -5   7   2     1028.72     1235.21     52.93 o 
  -3   7   2     1817.08     1964.63     48.54 o 
  -1   7   2       89.56      127.23     17.05 o 
   1   7   2       12.94        0.00     16.63 o 
   3   7   2      193.19      208.64     15.84 o 
   5   7   2      120.50      123.49     22.64 o 
   7   7   2      981.49     1000.32     35.81 o 
   9   7   2       42.97       45.63     19.11 o 
  11   7   2     1046.23     1007.63     38.17 o 
  13   7   2      422.05      426.07     30.85 o 
  15   7   2       71.84       57.24     27.47 o 
  17   7   2      169.97      131.06     30.93 o 
  19   7   2        1.35        0.00     34.09 o 
  21   7   2      264.97      370.01     47.28 o 
  23   7   2        2.82        0.00    144.80 o 
  25   7   2      238.59       92.60     66.00 o 
 -26   8   2        2.86       69.67     86.78 o 
 -24   8   2       10.00        0.00     54.68 o 
 -22   8   2      183.40      305.27     55.75 o 
 -20   8   2      117.88       51.65     37.78 o 
 -18   8   2      392.01      415.15     38.96 o 
 -16   8   2      163.38      142.03     32.96 o 
 -14   8   2      908.12     1015.59     48.19 o 
 -12   8   2      168.90      126.48     29.26 o 
 -10   8   2       16.42       57.08     20.24 o 
  -8   8   2      559.08      487.76     40.27 o 
  -6   8   2      786.53      786.16     35.40 o 
  -4   8   2      110.46      148.31     26.29 o 
  -2   8   2      280.42      241.26     21.24 o 
   0   8   2      363.08      333.86     29.33 o 
   2   8   2      121.57      146.00     32.70 o 
   4   8   2     1671.04     1785.30     40.33 o 
   6   8   2      313.79      284.74     25.20 o 
   8   8   2      458.61      417.59     48.88 o 
  10   8   2     3561.29     3694.77     93.60 o 
  12   8   2       41.41        0.00     23.80 o 
  14   8   2      708.10      555.35     35.52 o 
  16   8   2        0.09        6.85     25.94 o 
  18   8   2      151.41      171.31     46.43 o 
  20   8   2       16.90        0.00     50.94 o 
  22   8   2        5.34        0.00    140.13 o 
  24   8   2        3.25       21.11     84.08 o 
 -25   9   2        0.75        0.00     77.96 o 
 -23   9   2        3.32       84.43     52.65 o 
 -21   9   2       69.55       24.83     31.25 o 
 -19   9   2       21.81       32.14     34.21 o 
 -17   9   2      349.84      346.22     37.06 o 
 -15   9   2      120.19      127.06     29.01 o 
 -13   9   2      927.11      814.68     39.48 o 
 -11   9   2      170.16      162.70     22.94 o 
  -9   9   2      227.17      208.93     38.24 o 
  -7   9   2      236.47      218.84     38.09 o 
  -5   9   2      698.20      610.11     29.98 o 
  -3   9   2       20.13       54.57     21.30 o 
  -1   9   2      384.57      311.77     53.60 o 
   1   9   2      247.36      240.24     23.69 o 
   3   9   2     1319.40     1331.67     48.34 o 
   5   9   2      944.24      960.22     51.15 o 
   7   9   2      124.41      130.96     24.98 o 
   9   9   2      496.76      523.32     35.18 o 
  11   9   2      127.90       79.49     26.50 o 
  13   9   2       99.15      135.62     46.28 o 
  15   9   2      165.73      165.07     33.15 o 
  17   9   2      275.32      368.43     69.50 o 
  19   9   2        2.26        9.34     53.57 o 
  21   9   2      153.06      165.26     58.19 o 
  23   9   2       45.89        0.00     80.87 o 
 -24  10   2       12.39        0.00     81.87 o 
 -22  10   2        0.21       14.25     49.46 o 
 -20  10   2       35.44       36.80     33.11 o 
 -18  10   2      222.23      177.75     37.13 o 
 -16  10   2      181.56      158.95     38.54 o 
 -14  10   2       94.30       32.59     61.68 o 
 -12  10   2       80.31       39.52     22.92 o 
 -10  10   2       34.83        3.81     21.23 o 
  -8  10   2        9.94       11.02     21.24 o 
  -6  10   2       72.31       55.53     23.03 o 
  -4  10   2       39.55        8.79     20.88 o 
  -2  10   2        0.48        0.00     26.63 o 
   0  10   2      162.69      178.23     34.39 o 
   2  10   2      115.74      152.98     32.81 o 
   4  10   2        0.03       10.45     32.14 o 
   6  10   2       31.47        8.62     25.62 o 
   8  10   2     1048.72     1076.32     44.84 o 
  10  10   2       62.59       36.41     31.71 o 
  12  10   2      143.83      118.38     36.16 o 
  14  10   2      713.93      648.45     50.90 o 
  16  10   2      272.24      195.81     43.18 o 
  18  10   2      373.89      351.05     71.29 o 
  20  10   2        1.47        0.00     78.43 o 
 -21  11   2        0.95        8.17     64.41 o 
 -19  11   2      100.71       68.90     42.94 o 
 -17  11   2      318.30      362.31     47.05 o 
 -15  11   2        6.95       75.05     36.91 o 
 -13  11   2      116.49       57.35     51.38 o 
 -11  11   2        4.66        0.00     34.05 o 
  -9  11   2      241.79      302.20     33.91 o 
  -7  11   2        3.99        0.00     24.59 o 
  -5  11   2       71.53       70.94     27.55 o 
  -3  11   2      225.87      232.87     31.15 o 
  -1  11   2     3176.71     3276.00    103.83 o 
   1  11   2       86.76       95.95     34.78 o 
   3  11   2      279.37      277.28     51.04 o 
   5  11   2     1697.60     1957.33    123.28 o 
   7  11   2      255.85      211.42     38.96 o 
   9  11   2        2.74       18.25     17.99 o 
  11  11   2        3.04       26.24     32.64 o 
  13  11   2       17.47        1.82     43.00 o 
  15  11   2      271.54      243.91     50.98 o 
  17  11   2      315.67      294.69     68.96 o 
  19  11   2       29.58        0.00     80.08 o 
 -18  12   2       29.26        0.00     60.13 o 
 -16  12   2        4.72        0.00     49.23 o 
 -14  12   2      558.58      558.72     46.20 o 
 -12  12   2       35.62       44.67     37.00 o 
 -10  12   2       14.38       39.03     29.64 o 
  -8  12   2      302.98      333.00     36.81 o 
  -6  12   2      178.05      211.79     56.30 o 
  -4  12   2       27.56       19.95     27.56 o 
  -2  12   2       12.78       85.27     29.79 o 
   0  12   2      139.51      131.95     39.03 o 
   2  12   2      183.61      183.33     36.26 o 
   4  12   2      548.63      570.23     57.72 o 
   6  12   2       50.19      115.06     68.41 o 
   8  12   2       13.23       16.53     48.06 o 
  10  12   2       31.52       55.07     39.81 o 
  12  12   2      481.45      458.56    111.94 o 
  14  12   2      413.91      413.99     61.14 o 
  16  12   2       79.13       30.54     74.48 o 
 -15  13   2      133.46      126.12     67.65 o 
 -13  13   2       23.26       63.64     60.26 o 
 -11  13   2      178.93      285.84    111.54 o 
  -9  13   2      240.40      149.47     51.74 o 
  -7  13   2      157.98      216.36     39.24 o 
  -5  13   2       53.87       16.34     73.76 o 
  -3  13   2      973.61     1142.14     74.74 o 
  -1  13   2       17.01       52.12     46.62 o 
   1  13   2       92.63      171.18     54.71 o 
   3  13   2        0.87        0.00     51.38 o 
   5  13   2      124.99       88.42     50.64 o 
   7  13   2       11.29       25.43     55.51 o 
   9  13   2      270.86      246.75     49.50 o 
  11  13   2      105.43      208.80     67.47 o 
  13  13   2       45.40       89.93     77.81 o 
 -10  14   2       20.87       12.73     72.13 o 
  -8  14   2       33.90        0.00     77.07 o 
  -6  14   2        1.02        0.00     60.26 o 
  -4  14   2        2.21       41.95     61.78 o 
  -2  14   2        5.06       36.65     96.93 o 
   0  14   2      163.08      182.92     59.56 o 
   2  14   2       88.59        0.00     70.41 o 
   4  14   2      460.75      694.02    164.66 o 
   6  14   2      128.06       91.65     57.22 o 
   8  14   2       65.11       56.18     77.41 o 
 -33   1   3        6.17        0.00     81.35 o 
 -31   1   3      510.15      542.06     89.92 o 
 -29   1   3     1345.51     1495.77    106.74 o 
 -27   1   3       15.93       39.30     39.94 o 
 -25   1   3     1923.66     1952.39     74.49 o 
 -23   1   3        5.55        0.00     25.28 o 
 -21   1   3        0.19       20.88     29.33 o 
 -19   1   3     1464.79     1449.64     51.37 o 
 -17   1   3      361.63      348.21     28.38 o 
 -15   1   3       15.55        0.00     26.29 o 
 -13   1   3     1253.26     1381.46     42.75 o 
 -11   1   3      986.63     1012.44     39.44 o 
  -9   1   3     1694.79     1514.55     40.23 o 
  -7   1   3    20169.91    19339.66    331.18 o 
  -5   1   3     2619.23     2775.98     56.44 o 
  -3   1   3     1257.25     1121.36     73.57 o 
  -1   1   3     1673.64     1693.74     38.42 o 
   1   1   3     6576.43     6417.66     84.41 o 
   3   1   3     2464.31     2205.08     47.10 o 
   5   1   3       35.84       14.01      9.07 o 
   7   1   3      631.13      751.17     26.97 o 
   9   1   3      181.62      173.10     25.70 o 
  11   1   3       86.18      108.69     18.99 o 
  13   1   3      140.41      116.27     18.63 o 
  15   1   3        8.96       32.68     21.20 o 
  17   1   3      183.00      243.36     34.52 o 
  19   1   3      474.32      384.66     36.24 o 
  21   1   3       31.34        1.58     37.42 o 
  23   1   3      755.94      718.80     80.50 o 
  25   1   3      236.45      245.90     66.05 o 
  27   1   3       61.21       36.57     60.13 o 
  29   1   3      170.24      150.38     99.90 o 
 -32   2   3       98.67      161.93    102.35 o 
 -30   2   3      244.77      255.76     63.57 o 
 -28   2   3       10.80        0.00     47.55 o 
 -26   2   3      200.80      188.07     45.51 o 
 -24   2   3     3196.00     3435.29    106.98 o 
 -22   2   3     1151.94     1062.04     48.56 o 
 -20   2   3      166.52      135.69     27.26 o 
 -18   2   3      246.75      267.90     26.77 o 
 -16   2   3     1581.60     1585.81     50.20 o 
 -14   2   3     5875.75     5915.97    126.99 o 
 -12   2   3     1601.28     1722.46     63.04 o 
 -10   2   3       16.95       59.55     13.79 o 
  -8   2   3     4567.48     4515.11     93.38 o 
  -6   2   3     2910.30     2686.49     57.33 o 
  -4   2   3       12.17        4.55      6.47 o 
  -2   2   3     3962.33     3596.44     81.30 o 
   0   2   3    15876.44    14974.27    184.35 o 
   2   2   3    17326.25    16556.84    220.71 o 
   4   2   3     1995.02     2050.08     34.64 o 
   6   2   3      948.18     1004.76     32.70 o 
   8   2   3      694.75      860.40     31.42 o 
  10   2   3     4628.87     4529.52     94.65 o 
  12   2   3        3.16        0.00     19.70 o 
  14   2   3      524.63      587.84     59.80 o 
  16   2   3      110.84       47.60     24.65 o 
  18   2   3       34.60       58.27     26.88 o 
  20   2   3      448.34      448.71     41.88 o 
  22   2   3      484.66      437.02     44.58 o 
  24   2   3       39.37        7.39    134.29 o 
  26   2   3       53.22       67.49    140.13 o 
  28   2   3       52.54        0.00     74.57 o 
 -31   3   3       78.81      169.70    281.43 o 
 -29   3   3        5.04       16.68    112.11 o 
 -27   3   3       39.43        0.00     47.07 o 
 -25   3   3     1248.09     1355.31     69.13 o 
 -23   3   3     2290.18     2381.81     79.39 o 
 -21   3   3      514.87      405.30     36.22 o 
 -19   3   3      130.09      151.35     28.99 o 
 -17   3   3      247.50      247.64     23.83 o 
 -15   3   3     2705.90     2601.67     68.97 o 
 -13   3   3     6648.76     6994.96    197.21 o 
 -11   3   3      691.07      771.35     32.03 o 
  -9   3   3     2258.55     2067.76     64.72 o 
  -7   3   3      844.05      827.39     24.89 o 
  -5   3   3      951.20     1124.49     40.77 o 
  -3   3   3      314.81      264.49     19.95 o 
  -1   3   3       22.12        6.41      5.56 o 
   1   3   3       70.66       36.09     16.82 o 
   3   3   3     7293.42     7181.97    100.99 o 
   5   3   3      396.36      566.88     21.04 o 
   7   3   3     3099.59     2974.94    134.51 o 
   9   3   3      327.14      371.31     22.89 o 
  11   3   3      815.85      947.97     55.96 o 
  13   3   3     3920.33     4291.36     90.75 o 
  15   3   3       20.57       32.52     22.44 o 
  17   3   3     1694.08     1720.86     63.89 o 
  19   3   3      481.99      411.48     37.42 o 
  21   3   3       79.32       88.24     28.89 o 
  23   3   3      130.87       12.88     49.46 o 
  25   3   3      212.07      286.91    131.96 o 
  27   3   3      289.36      291.04     86.28 o 
 -32   4   3      316.56      336.87     92.66 o 
 -30   4   3      102.56      102.36     70.69 o 
 -28   4   3       22.70      120.45     76.31 o 
 -26   4   3      447.54      417.27     52.71 o 
 -24   4   3     1357.92     1517.69     66.70 o 
 -22   4   3      319.66      374.52     62.94 o 
 -20   4   3      833.46      696.73     65.28 o 
 -18   4   3      377.22      309.01     27.45 o 
 -16   4   3      312.58      301.97     28.37 o 
 -14   4   3     2270.59     2055.51     61.69 o 
 -12   4   3     1155.39     1158.54     51.24 o 
 -10   4   3     5247.50     5273.52    105.62 o 
  -8   4   3      355.52      433.35     39.78 o 
  -6   4   3    10937.13    10599.42    236.32 o 
  -4   4   3      446.04      512.44     22.24 o 
  -2   4   3     3677.83     3727.82     91.10 o 
   0   4   3      488.59      504.66     18.88 o 
   2   4   3     3875.96     4119.48     88.32 o 
   4   4   3     6659.51     7250.83    165.18 o 
   6   4   3       81.40       78.81     18.86 o 
   8   4   3     1923.18     2041.14     49.29 o 
  10   4   3      463.82      542.12     26.13 o 
  12   4   3      618.14      612.87     29.50 o 
  14   4   3        2.64        0.00     19.95 o 
  16   4   3      462.34      435.45     34.63 o 
  18   4   3       77.21       77.44     25.85 o 
  20   4   3       10.13       41.12     46.52 o 
  22   4   3      125.88       71.10     41.94 o 
  24   4   3      341.17      398.47     72.13 o 
  26   4   3       23.61       64.92    100.43 o 
  28   4   3       12.25        0.00     68.80 o 
 -31   5   3        4.01       43.29     68.83 o 
 -29   5   3       48.07       55.27     69.13 o 
 -27   5   3      150.26      160.42     72.81 o 
 -25   5   3       15.18       54.62     43.06 o 
 -23   5   3       79.83      100.64     32.70 o 
 -21   5   3      449.21      391.21     48.54 o 
 -19   5   3     2562.06     2504.74     80.35 o 
 -17   5   3     1227.69     1240.11     52.93 o 
 -15   5   3      697.49      661.32     34.56 o 
 -13   5   3        3.83        0.00     16.26 o 
 -11   5   3      269.59      277.16     22.85 o 
  -9   5   3     1671.81     1816.04     61.96 o 
  -7   5   3      710.03      735.20     27.42 o 
  -5   5   3     3879.86     4480.36    165.52 o 
  -3   5   3      315.12      266.43     19.55 o 
  -1   5   3     1124.58     1148.91     37.08 o 
   1   5   3     8044.79     7939.36    121.73 o 
   3   5   3      209.68      243.80     12.99 o 
   5   5   3     2809.34     3221.56    101.49 o 
   7   5   3      403.77      439.73     29.02 o 
   9   5   3     4734.66     5045.36    127.58 o 
  11   5   3      799.65      674.98     30.25 o 
  13   5   3       55.56       40.79     21.15 o 
  15   5   3      180.14      132.61     25.43 o 
  17   5   3       20.59       21.55     26.13 o 
  19   5   3      467.14      465.83     37.97 o 
  21   5   3      391.32      406.50     69.34 o 
  23   5   3      412.41      299.51     70.13 o 
  25   5   3        1.17        0.00     63.36 o 
  27   5   3       30.32        0.00     89.13 o 
 -30   6   3        0.60       97.16     63.86 o 
 -28   6   3       53.20      123.63     68.20 o 
 -26   6   3        2.90        0.00     57.03 o 
 -24   6   3      527.97      510.08     90.61 o 
 -22   6   3      142.58      223.53     41.22 o 
 -20   6   3      372.95      392.94     45.17 o 
 -18   6   3       72.27       77.68     25.66 o 
 -16   6   3      848.45      860.93     43.03 o 
 -14   6   3     2359.69     2359.38     66.71 o 
 -12   6   3     1457.61     1566.95     40.32 o 
 -10   6   3       80.16       51.86     21.91 o 
  -8   6   3        0.03        0.00     15.89 o 
  -6   6   3      988.84     1096.58     66.88 o 
  -4   6   3       15.92        0.00     13.88 o 
  -2   6   3        7.66        0.00     14.52 o 
   0   6   3     1150.13     1153.43     31.19 o 
   2   6   3       88.95       85.65     13.21 o 
   4   6   3      217.42      224.65     12.53 o 
   6   6   3        4.45        5.80     25.61 o 
   8   6   3     1031.83     1055.07     43.08 o 
  10   6   3      698.10      611.06     39.29 o 
  12   6   3     1188.88     1310.85     81.62 o 
  14   6   3      432.14      398.83     55.73 o 
  16   6   3        2.56        1.71     20.41 o 
  18   6   3      952.78      980.37     52.44 o 
  20   6   3       31.37      131.89     41.66 o 
  22   6   3      369.77      480.97     80.87 o 
  24   6   3       90.84        0.00     79.07 o 
  26   6   3       94.00      194.02     66.50 o 
 -29   7   3        0.78       70.11     80.47 o 
 -27   7   3      169.15      308.84    102.76 o 
 -25   7   3        0.41       20.90     54.11 o 
 -23   7   3       10.42       43.95     36.01 o 
 -21   7   3        1.02       22.83     32.66 o 
 -19   7   3      221.94      156.82     32.19 o 
 -17   7   3      192.06      156.97     27.98 o 
 -15   7   3       11.61       30.84     22.72 o 
 -13   7   3       35.54       47.38     22.81 o 
 -11   7   3      165.59      141.61     24.08 o 
  -9   7   3     4754.51     4909.38    182.20 o 
  -7   7   3      184.26      193.57     18.10 o 
  -5   7   3     1819.12     2007.27     84.61 o 
  -3   7   3      127.04       79.21     14.27 o 
  -1   7   3       18.30       23.04     18.20 o 
   1   7   3        5.48        0.00     15.63 o 
   3   7   3      348.48      360.46     18.65 o 
   5   7   3      633.96      685.34     29.39 o 
   7   7   3      330.20      343.74     25.75 o 
   9   7   3        1.07       55.30     23.51 o 
  11   7   3     1298.69     1264.17     70.86 o 
  13   7   3      148.15      143.22     25.00 o 
  15   7   3        5.21       38.77     34.35 o 
  17   7   3      225.65      119.68     33.16 o 
  19   7   3        7.48       18.38     37.10 o 
  21   7   3       18.35       53.95     67.65 o 
  23   7   3        0.05        0.00     58.69 o 
  25   7   3      158.16      246.07     57.70 o 
 -28   8   3      171.52      194.48     82.39 o 
 -26   8   3       58.46        0.00    163.49 o 
 -24   8   3      340.59      386.96     55.18 o 
 -22   8   3      183.86      179.43     46.73 o 
 -20   8   3       10.16       92.83     42.93 o 
 -18   8   3      111.13      109.80     52.85 o 
 -16   8   3       47.87       76.09     28.36 o 
 -14   8   3     1127.55     1217.50     72.51 o 
 -12   8   3      681.86      677.56     65.57 o 
 -10   8   3        4.90        0.00     18.97 o 
  -8   8   3      799.45      748.69     29.55 o 
  -6   8   3       76.56       87.40     14.50 o 
  -4   8   3        0.78       59.45     17.14 o 
  -2   8   3       21.22        8.42     23.26 o 
   0   8   3        1.53       38.16     16.63 o 
   2   8   3        0.82        0.00     20.56 o 
   4   8   3      795.70      882.31     69.49 o 
   6   8   3      420.73      447.05     41.51 o 
   8   8   3      316.74      309.28     26.69 o 
  10   8   3      331.95      346.66     30.57 o 
  12   8   3        6.23        0.00     21.84 o 
  14   8   3       33.74        0.00     31.27 o 
  16   8   3      580.63      584.90     47.07 o 
  18   8   3       33.48       35.80     77.44 o 
  20   8   3       17.29        0.00     66.56 o 
  22   8   3      448.83      440.86     89.99 o 
  24   8   3       20.32        0.00    119.11 o 
 -25   9   3       38.48       35.90     66.75 o 
 -23   9   3      213.16      236.85     47.03 o 
 -21   9   3       85.54       65.76     91.09 o 
 -19   9   3       12.09       13.60     32.72 o 
 -17   9   3      141.30       89.35     90.97 o 
 -15   9   3        0.58        0.00     26.55 o 
 -13   9   3       60.11       91.72     24.39 o 
 -11   9   3     2553.40     2410.67     64.78 o 
  -9   9   3      533.67      505.83     61.34 o 
  -7   9   3      364.72      411.84     49.22 o 
  -5   9   3       25.38       28.34     21.60 o 
  -3   9   3       50.53       60.51     19.89 o 
  -1   9   3      343.47      351.04     26.88 o 
   1   9   3      392.39      372.66     25.94 o 
   3   9   3        1.66        0.00     21.41 o 
   5   9   3     2107.14     2108.89     59.29 o 
   7   9   3     1052.38     1041.39     45.75 o 
   9   9   3      555.99      524.18     35.28 o 
  11   9   3      892.74      891.48     53.23 o 
  13   9   3      144.69      137.40     36.33 o 
  15   9   3       17.26       13.22     32.82 o 
  17   9   3       76.28      156.28     52.36 o 
  19   9   3       80.65       69.48     57.02 o 
  21   9   3      126.15      144.80     82.57 o 
 -24  10   3      254.04      300.21     83.81 o 
 -22  10   3        2.36       86.09     43.21 o 
 -20  10   3       97.36       54.64     45.54 o 
 -18  10   3       20.91       26.78     53.72 o 
 -16  10   3      169.68      164.80     35.48 o 
 -14  10   3        0.49       14.90     34.34 o 
 -12  10   3        1.30        0.00     33.93 o 
 -10  10   3      150.81      160.50     34.20 o 
  -8  10   3       79.05       14.70     38.43 o 
  -6  10   3        6.01        0.00     24.40 o 
  -4  10   3      166.11      185.72     23.44 o 
  -2  10   3       16.15        6.68     32.12 o 
   0  10   3     1492.97     1549.43     50.86 o 
   2  10   3      345.27      348.42     42.48 o 
   4  10   3      346.66      351.74     34.85 o 
   6  10   3     1489.71     1778.36     64.91 o 
   8  10   3      871.10      979.32     52.13 o 
  10  10   3      454.16      443.96     38.60 o 
  12  10   3      302.79      304.38     47.52 o 
  14  10   3        0.44       16.12     76.47 o 
  16  10   3       65.46       65.85     45.21 o 
  18  10   3       36.89       90.10    109.77 o 
  20  10   3       75.87       25.00     70.66 o 
 -21  11   3        4.85        0.00    182.17 o 
 -19  11   3        2.40       36.67     43.80 o 
 -17  11   3      608.07      630.73     91.09 o 
 -15  11   3      531.21      549.34     42.94 o 
 -13  11   3       94.96       49.05     33.03 o 
 -11  11   3      448.31      410.57     28.88 o 
  -9  11   3      164.21      162.38     30.05 o 
  -7  11   3      552.25      437.16     33.54 o 
  -5  11   3        9.79       11.24     36.74 o 
  -3  11   3        0.22       71.76     47.38 o 
  -1  11   3      538.80      569.55     45.85 o 
   1  11   3       47.61        0.00     57.98 o 
   3  11   3      312.81      322.96     38.46 o 
   5  11   3       57.85       51.12     79.33 o 
   7  11   3        8.27        9.01     34.50 o 
   9  11   3      409.30      390.94     45.89 o 
  11  11   3      349.85      355.92     49.76 o 
  13  11   3       49.42      131.41     46.29 o 
  15  11   3       89.93      121.84     71.47 o 
  17  11   3      137.87      190.35     82.13 o 
 -18  12   3       31.29       68.62     74.61 o 
 -16  12   3       86.09      169.96     69.32 o 
 -14  12   3       56.37       73.31     50.98 o 
 -12  12   3       26.08       19.27     43.08 o 
 -10  12   3      215.14      282.32     60.62 o 
  -8  12   3      148.21      195.09     35.87 o 
  -6  12   3      412.63      479.33     38.73 o 
  -4  12   3      605.99      691.69     57.89 o 
  -2  12   3       25.81       37.95     58.77 o 
   0  12   3       57.79        0.00     46.72 o 
   2  12   3      890.79     1065.51     61.66 o 
   4  12   3       27.10       68.84     49.28 o 
   6  12   3       35.21       53.77     49.01 o 
   8  12   3       35.11       43.93     42.79 o 
  10  12   3      211.91      247.10     50.34 o 
  12  12   3        1.24       68.33     52.44 o 
  14  12   3        0.04        0.00     63.40 o 
 -15  13   3      595.09      582.68     90.01 o 
 -13  13   3      510.55      576.50    106.71 o 
 -11  13   3       82.40       45.15     41.18 o 
  -9  13   3      146.38      185.96     38.42 o 
  -7  13   3        0.05        3.67     38.30 o 
  -5  13   3      293.44      293.42     41.76 o 
  -3  13   3        2.87       47.04     49.47 o 
  -1  13   3        7.02        1.70     47.37 o 
   1  13   3      771.23      817.59     65.52 o 
   3  13   3       46.96      110.39     49.47 o 
   5  13   3       11.14        4.63     50.78 o 
   7  13   3        0.36        0.00     64.80 o 
   9  13   3      104.24       60.24     54.38 o 
  11  13   3       20.16      118.37     91.09 o 
 -10  14   3       21.34        0.00     69.66 o 
  -8  14   3      110.65      150.17     71.44 o 
  -6  14   3      742.68      964.55    185.68 o 
  -4  14   3        2.52       25.22     69.96 o 
  -2  14   3     1356.45     1373.11    171.66 o 
   0  14   3       61.59      101.33     68.20 o 
   2  14   3        4.47       50.95     64.30 o 
   4  14   3        1.85        0.00     57.52 o 
   6  14   3       11.04        0.00     85.25 o 
 -32   0   4      545.45      733.36    149.48 o 
 -30   0   4      400.36      291.94    109.77 o 
 -28   0   4       12.15      112.11     98.09 o 
 -26   0   4     3167.54     3167.80    150.26 o 
 -24   0   4       49.77       69.93     40.18 o 
 -22   0   4      469.80      434.86    147.14 o 
 -20   0   4       88.26      111.77     33.63 o 
 -18   0   4     3274.75     3378.06    127.79 o 
 -16   0   4      356.52      399.17     35.83 o 
 -14   0   4     2292.37     2183.34     96.93 o 
 -12   0   4      474.36      668.88     40.23 o 
 -10   0   4      244.00      344.25     30.52 o 
  -8   0   4      772.23      822.76     51.38 o 
  -6   0   4      245.40      272.21     21.47 o 
  -4   0   4     6979.11     6529.48    188.01 o 
  -2   0   4    25135.38    24564.30    485.03 o 
   0   0   4       64.16       97.36     29.19 o 
   2   0   4    11743.99    11301.09    209.56 o 
   4   0   4    16895.69    17193.01    350.79 o 
   6   0   4      217.25      159.44     31.53 o 
   8   0   4      982.54     1096.43     42.75 o 
  10   0   4       36.48       40.25     24.12 o 
  12   0   4      291.96      252.62     32.54 o 
  14   0   4      619.33      713.22     74.74 o 
  16   0   4      743.43      656.21     54.42 o 
  18   0   4       55.46       40.34     52.55 o 
  20   0   4      307.93      179.87     60.26 o 
  22   0   4       39.13       37.37     63.06 o 
  24   0   4      455.19      492.80    114.44 o 
  26   0   4        0.01        0.00     86.42 o 
  28   0   4        0.15        0.00    135.46 o 
 -33   1   4      395.90      266.37     94.25 o 
 -31   1   4      201.14      317.01     73.51 o 
 -29   1   4        0.01       26.61     49.86 o 
 -27   1   4      754.27      744.61     70.79 o 
 -25   1   4       39.17        0.00     24.44 o 
 -23   1   4      420.41      468.18     67.08 o 
 -21   1   4        6.37       17.12     31.01 o 
 -19   1   4       18.42        0.00     25.88 o 
 -17   1   4      773.87      865.90     42.64 o 
 -15   1   4     3938.46     4112.26     98.77 o 
 -13   1   4      156.30      192.32     18.73 o 
 -11   1   4      404.03      461.83     28.32 o 
  -9   1   4      480.01      466.87     27.64 o 
  -7   1   4     2556.54     2622.29     65.25 o 
  -5   1   4     4635.60     4176.13     79.13 o 
  -3   1   4      241.24      235.36     23.60 o 
  -1   1   4        0.15        0.00      7.49 o 
   1   1   4    11563.30    11579.32    144.31 o 
   3   1   4      803.73      801.29     29.61 o 
   5   1   4       55.64       71.66     13.11 o 
   7   1   4       11.05       17.51     13.53 o 
   9   1   4      772.28      812.79     35.73 o 
  11   1   4      482.51      503.90     33.20 o 
  13   1   4      618.79      646.53     29.19 o 
  15   1   4        7.88        0.00     20.17 o 
  17   1   4      672.96      652.14     42.22 o 
  19   1   4        0.00        0.00     36.63 o 
  21   1   4       53.41       81.40     45.85 o 
  23   1   4      138.80      146.70     59.19 o 
  25   1   4      186.12      246.03     75.07 o 
  27   1   4        2.00      110.48     89.99 o 
 -32   2   4      129.62        0.00     96.35 o 
 -30   2   4      661.75      849.37     93.96 o 
 -28   2   4      392.27      284.69     72.40 o 
 -26   2   4        3.50        0.00     29.75 o 
 -24   2   4       46.38        0.00     24.63 o 
 -22   2   4     1327.79     1426.78     58.78 o 
 -20   2   4      686.97      732.66     55.62 o 
 -18   2   4       76.45       74.57     24.56 o 
 -16   2   4       12.87        0.00     19.41 o 
 -14   2   4     4567.41     4721.42    104.04 o 
 -12   2   4    10156.26    10449.85    202.62 o 
 -10   2   4     1214.11     1136.13     33.88 o 
  -8   2   4       14.15       15.01     17.87 o 
  -6   2   4      627.53      653.94     24.28 o 
  -4   2   4     4119.92     4086.23     92.21 o 
  -2   2   4      200.64      200.26     22.98 o 
   0   2   4      315.73      263.10     11.46 o 
   2   2   4       20.52       50.09     10.96 o 
   4   2   4      452.79      428.23     16.98 o 
   6   2   4      915.35      820.32     24.92 o 
   8   2   4      671.68      684.31     25.28 o 
  10   2   4      574.22      630.63     30.00 o 
  12   2   4      141.77      146.60     19.47 o 
  14   2   4      387.36      437.31     47.87 o 
  16   2   4      138.45       80.23     21.29 o 
  18   2   4       27.79       28.32     25.39 o 
  20   2   4       18.56        0.00     28.78 o 
  22   2   4       41.87        0.00     44.16 o 
  24   2   4        0.00       22.15     75.91 o 
  26   2   4        5.40      139.41     87.58 o 
 -31   3   4      124.83       64.57     71.66 o 
 -29   3   4       16.94        0.00     71.82 o 
 -27   3   4      497.62      491.75     50.47 o 
 -25   3   4       55.50      140.06     36.60 o 
 -23   3   4       46.21       60.09     35.24 o 
 -21   3   4      456.69      467.79     40.12 o 
 -19   3   4        0.16        0.00     32.03 o 
 -17   3   4      212.07      185.76     24.55 o 
 -15   3   4     1107.39     1173.58     38.64 o 
 -13   3   4       94.52      101.31     25.62 o 
 -11   3   4      376.99      403.07     22.16 o 
  -9   3   4     1270.56     1376.33     36.08 o 
  -7   3   4       82.37      119.30     27.36 o 
  -5   3   4       64.92      103.94     22.30 o 
  -3   3   4     2241.04     2148.18     51.03 o 
  -1   3   4      972.40     1067.68     33.37 o 
   1   3   4     1564.03     1562.94     36.41 o 
   3   3   4     2859.06     2956.50     50.76 o 
   5   3   4      221.08      212.96     15.38 o 
   7   3   4       47.05       47.34     12.05 o 
   9   3   4      208.00      226.22     20.09 o 
  11   3   4       62.69       51.46     23.60 o 
  13   3   4      461.99      492.49     28.61 o 
  15   3   4      110.94       65.51     23.30 o 
  17   3   4      474.59      380.72     32.74 o 
  19   3   4     1747.50     1852.83     66.81 o 
  21   3   4      268.51      196.38     53.27 o 
  23   3   4      119.10        0.00     69.36 o 
  25   3   4      627.14      464.97     69.82 o 
  27   3   4       14.75       41.80     63.40 o 
 -32   4   4        2.64      103.48     79.30 o 
 -30   4   4       67.79       26.05     70.06 o 
 -28   4   4      496.68      547.78     71.70 o 
 -26   4   4      103.91      205.17    125.98 o 
 -24   4   4      944.16     1079.15     59.53 o 
 -22   4   4      334.17      324.09     37.17 o 
 -20   4   4     2012.73     1907.07     69.73 o 
 -18   4   4      500.16      523.45     37.08 o 
 -16   4   4      786.90      785.62     59.67 o 
 -14   4   4     1106.13     1071.80     39.25 o 
 -12   4   4     1101.76     1146.90     37.28 o 
 -10   4   4     2803.83     2892.89     98.68 o 
  -8   4   4    11298.12    11701.20    317.22 o 
  -6   4   4      508.11      532.24     35.17 o 
  -4   4   4     9287.10     9437.08    320.93 o 
  -2   4   4     1317.06     1369.84     40.46 o 
   0   4   4     1822.78     1734.91     36.51 o 
   2   4   4     2247.49     2101.10     55.62 o 
   4   4   4      692.70      704.94     20.71 o 
   6   4   4      267.92      292.35     18.88 o 
   8   4   4       60.18       43.66     16.11 o 
  10   4   4        0.83       23.22     14.83 o 
  12   4   4      132.11      115.51     43.12 o 
  14   4   4        0.49       21.27     21.36 o 
  16   4   4      299.29      265.95     46.86 o 
  18   4   4       13.39       12.83     28.26 o 
  20   4   4      531.65      536.07     43.99 o 
  22   4   4      170.12      378.68     78.81 o 
  24   4   4        0.85        0.00     74.80 o 
  26   4   4      251.23      264.81    102.76 o 
 -31   5   4       17.61        1.90     93.42 o 
 -29   5   4        0.00       17.61     63.84 o 
 -27   5   4       42.00      131.39     83.27 o 
 -25   5   4       47.10       41.98     42.84 o 
 -23   5   4      152.01      122.92     44.50 o 
 -21   5   4      184.65      241.64     33.04 o 
 -19   5   4       55.77      104.11     24.71 o 
 -17   5   4     3702.19     3708.14    112.26 o 
 -15   5   4      128.81       37.77     21.01 o 
 -13   5   4     2415.86     2352.91    101.47 o 
 -11   5   4      354.58      304.62     24.27 o 
  -9   5   4      403.72      472.35     26.84 o 
  -7   5   4      245.61      205.59     19.83 o 
  -5   5   4     5146.46     5285.25    197.60 o 
  -3   5   4       72.10       79.62     13.48 o 
  -1   5   4     2064.10     2122.93     45.96 o 
   1   5   4     4914.40     5392.22     92.38 o 
   3   5   4     2059.77     2171.38     40.01 o 
   5   5   4      214.48      163.41     14.81 o 
   7   5   4       25.25       29.72     19.55 o 
   9   5   4     3717.29     3860.14    119.03 o 
  11   5   4        0.78       18.98     20.44 o 
  13   5   4      750.88      770.30     61.21 o 
  15   5   4     1172.93     1115.31     47.56 o 
  17   5   4       35.31       11.27     79.89 o 
  19   5   4       10.59        7.96     36.67 o 
  21   5   4      198.05      203.75     57.12 o 
  23   5   4       10.38        0.00     73.44 o 
  25   5   4       34.90      255.16    190.35 o 
 -30   6   4      165.59      103.32     95.40 o 
 -28   6   4      108.45      251.93     74.10 o 
 -26   6   4        2.79        0.00     46.73 o 
 -24   6   4      271.97      222.76     76.18 o 
 -22   6   4      256.26      253.50     35.39 o 
 -20   6   4      512.55      458.57     36.02 o 
 -18   6   4      566.49      552.66     38.74 o 
 -16   6   4     3100.65     3199.77     88.27 o 
 -14   6   4      428.47      357.99     24.89 o 
 -12   6   4      984.17      939.38     33.82 o 
 -10   6   4      192.81      228.79     33.01 o 
  -8   6   4        0.97       12.92     18.97 o 
  -6   6   4       84.50       84.03     15.11 o 
  -4   6   4        4.38       27.15     12.05 o 
  -2   6   4     1495.39     1554.94     61.69 o 
   0   6   4      461.73      519.75     38.46 o 
   2   6   4      521.97      532.35     20.59 o 
   4   6   4      610.30      695.23     21.91 o 
   6   6   4      476.36      454.13     20.35 o 
   8   6   4     1818.73     1778.33     61.33 o 
  10   6   4      590.03      585.96     30.39 o 
  12   6   4      337.08      244.92     27.74 o 
  14   6   4      446.43      395.39     30.86 o 
  16   6   4      359.15      320.35     43.95 o 
  18   6   4        0.83       26.03     41.92 o 
  20   6   4       69.90       33.77     37.09 o 
  22   6   4        0.00       36.45     57.32 o 
  24   6   4       25.36        0.00     72.10 o 
 -29   7   4      167.76      369.86    123.78 o 
 -27   7   4      108.94      170.91     70.06 o 
 -25   7   4        4.29        0.00     48.04 o 
 -23   7   4      323.52      298.33     46.65 o 
 -21   7   4      245.58      242.14     38.94 o 
 -19   7   4     1097.56     1007.92     51.55 o 
 -17   7   4       40.01       58.06     25.96 o 
 -15   7   4      822.51      687.21    103.07 o 
 -13   7   4     1016.57     1117.34     41.46 o 
 -11   7   4       71.28       99.33     36.62 o 
  -9   7   4     2234.34     2252.31     61.51 o 
  -7   7   4     3314.32     3435.70    100.72 o 
  -5   7   4       28.22       35.31     14.10 o 
  -3   7   4     3168.59     3626.37     72.53 o 
  -1   7   4      124.48      138.49     17.50 o 
   1   7   4     1297.99     1347.42     53.32 o 
   3   7   4        1.39        0.00     14.74 o 
   5   7   4        4.77        0.00     15.17 o 
   7   7   4     1302.33     1336.14     36.30 o 
   9   7   4       26.53        0.00     20.35 o 
  11   7   4      358.96      339.96     30.59 o 
  13   7   4        7.25       22.15     23.39 o 
  15   7   4      484.92      536.68     39.95 o 
  17   7   4       14.89        1.19     39.91 o 
  19   7   4       74.79      123.00     50.83 o 
  21   7   4      149.90      132.58     59.06 o 
  23   7   4       12.63        0.00     81.44 o 
 -28   8   4        2.16        0.00    116.78 o 
 -26   8   4        0.54       21.52     74.30 o 
 -24   8   4      586.55      535.40     65.98 o 
 -22   8   4      181.93      195.19     61.89 o 
 -20   8   4      234.56      265.66     43.84 o 
 -18   8   4      265.15      238.18     72.10 o 
 -16   8   4     3144.80     3176.54    182.17 o 
 -14   8   4      444.78      352.38     28.34 o 
 -12   8   4      323.32      390.01     51.19 o 
 -10   8   4      859.11      960.29     39.67 o 
  -8   8   4        6.79        0.00     12.00 o 
  -6   8   4      267.85      294.38     31.35 o 
  -4   8   4      167.01      140.86     33.37 o 
  -2   8   4      227.42      218.30     20.93 o 
   0   8   4      521.59      525.24     25.43 o 
   2   8   4      817.45      886.71     46.18 o 
   4   8   4     1613.96     1561.78     64.79 o 
   6   8   4     1000.56      989.74     29.06 o 
   8   8   4     2367.92     2384.51    107.54 o 
  10   8   4      197.23      232.01     37.07 o 
  12   8   4       75.76       64.03     49.77 o 
  14   8   4      164.55      171.80     38.29 o 
  16   8   4        0.00        0.37     40.85 o 
  18   8   4      170.92      202.22     43.04 o 
  20   8   4        8.35       44.63     60.04 o 
  22   8   4       65.85        0.00     82.80 o 
 -25   9   4        9.08       26.77     72.85 o 
 -23   9   4       21.37       53.33     41.86 o 
 -21   9   4       10.03       21.97     44.07 o 
 -19   9   4        5.54       50.12     70.07 o 
 -17   9   4      212.80      166.19     34.54 o 
 -15   9   4      281.62      353.32     49.15 o 
 -13   9   4      109.75       70.67     40.33 o 
 -11   9   4      487.02      424.78     39.15 o 
  -9   9   4      211.01      189.94     19.22 o 
  -7   9   4        0.94       24.58     20.49 o 
  -5   9   4      132.89      112.20     30.31 o 
  -3   9   4        4.84       13.91     36.74 o 
  -1   9   4        0.28        1.18     20.33 o 
   1   9   4      261.91      249.44     25.62 o 
   3   9   4      271.01      270.99     24.03 o 
   5   9   4        5.42        0.80     27.03 o 
   7   9   4      127.19      129.36     27.94 o 
   9   9   4      637.53      665.23     29.05 o 
  11   9   4      128.55      101.07     23.15 o 
  13   9   4        0.00        0.00     33.94 o 
  15   9   4       58.14       20.93     36.24 o 
  17   9   4        6.25       27.36     46.05 o 
  19   9   4        6.31        3.25     49.86 o 
  21   9   4        8.71      125.71     93.21 o 
 -24  10   4       59.57       20.17     96.93 o 
 -22  10   4      220.70       89.83     63.06 o 
 -20  10   4       39.28        0.00     39.22 o 
 -18  10   4        0.20        0.00     30.36 o 
 -16  10   4        9.70       20.81     26.91 o 
 -14  10   4      889.33      973.56    114.44 o 
 -12  10   4      504.96      441.96     29.53 o 
 -10  10   4     2354.30     2346.21     68.05 o 
  -8  10   4       47.11        7.04     28.65 o 
  -6  10   4        0.01       37.07     22.72 o 
  -4  10   4       12.85        2.08     21.71 o 
  -2  10   4       11.81       35.95     26.29 o 
   0  10   4        0.67        0.00     23.19 o 
   2  10   4      505.59      496.86     32.05 o 
   4  10   4      229.93      304.23     53.54 o 
   6  10   4     2106.11     2122.61     74.41 o 
   8  10   4      162.02      147.33     37.94 o 
  10  10   4       10.16       14.94     17.19 o 
  12  10   4      460.16      452.46     59.49 o 
  14  10   4       89.21        0.00     47.03 o 
  16  10   4        0.02        0.00     47.69 o 
  18  10   4       24.08       67.75     79.12 o 
 -21  11   4       21.97       23.39     60.84 o 
 -19  11   4        2.96       75.68     60.72 o 
 -17  11   4      157.61      173.65     45.62 o 
 -15  11   4      213.99      249.39     46.71 o 
 -13  11   4      140.89      152.54     26.59 o 
 -11  11   4      380.18      360.52     37.91 o 
  -9  11   4     1787.51     1691.37     62.22 o 
  -7  11   4      816.77      845.34     41.18 o 
  -5  11   4      360.76      377.80     47.71 o 
  -3  11   4       70.82       89.56     52.93 o 
  -1  11   4       50.40       36.68     35.40 o 
   1  11   4     1938.48     2076.78    117.65 o 
   3  11   4      879.99      947.31     50.33 o 
   5  11   4        5.26       39.87     33.68 o 
   7  11   4      253.96      322.79     44.32 o 
   9  11   4       55.83       28.65     39.38 o 
  11  11   4       18.65       69.59     42.83 o 
  13  11   4       16.20       52.75     52.09 o 
  15  11   4      211.74      129.19     77.43 o 
  17  11   4       35.42       39.68     96.93 o 
 -18  12   4       72.08       37.07     65.09 o 
 -16  12   4       24.79        2.82     78.61 o 
 -14  12   4      298.34      292.65     48.82 o 
 -12  12   4       14.26        0.00     48.48 o 
 -10  12   4      608.27      654.18     49.05 o 
  -8  12   4        4.10        0.00     29.80 o 
  -6  12   4      494.71      585.20     39.61 o 
  -4  12   4      126.10      142.41     52.86 o 
  -2  12   4      504.74      495.58     63.75 o 
   0  12   4      710.44      687.77     42.85 o 
   2  12   4     1370.86     1270.67     74.35 o 
   4  12   4      260.16      257.46     55.47 o 
   6  12   4      112.71       69.02     42.26 o 
   8  12   4      442.82      523.59     57.35 o 
  10  12   4       62.72      112.81     66.46 o 
  12  12   4       45.74       59.32     67.88 o 
  14  12   4      109.94       28.62     61.91 o 
 -15  13   4       33.63      185.76     74.75 o 
 -13  13   4        6.43       54.38     47.27 o 
 -11  13   4        0.07       25.01     72.83 o 
  -9  13   4       91.30       11.07     46.94 o 
  -7  13   4        6.79        4.82     40.28 o 
  -5  13   4      100.02       53.94     42.81 o 
  -3  13   4      164.64      138.06     47.83 o 
  -1  13   4      717.52      740.38    213.70 o 
   1  13   4       15.03       82.32     59.06 o 
   3  13   4       24.40        0.00     82.91 o 
   5  13   4      139.17      176.12     57.23 o 
   7  13   4        0.18        0.00     58.88 o 
   9  13   4        9.49       17.52     85.25 o 
  -8  14   4      235.26      467.11    147.14 o 
  -6  14   4      433.61      470.47    122.62 o 
  -4  14   4     1287.25     1113.08     96.18 o 
  -2  14   4       58.84        0.00     84.08 o 
   0  14   4       30.94        0.00     91.09 o 
   2  14   4       37.89        7.01    116.78 o 
 -33   1   5       30.96       58.65    104.00 o 
 -31   1   5      363.50      404.16     70.96 o 
 -29   1   5      356.41      387.80     57.22 o 
 -27   1   5       56.06        0.00     42.15 o 
 -25   1   5      234.71      183.56     36.19 o 
 -23   1   5      803.00      864.63     46.96 o 
 -21   1   5       42.68       71.82     55.96 o 
 -19   1   5      355.45      371.98     31.45 o 
 -17   1   5     2921.29     3394.48     85.61 o 
 -15   1   5       34.59       34.38     21.24 o 
 -13   1   5     3961.62     4241.42     94.81 o 
 -11   1   5     2906.21     2830.47    101.47 o 
  -9   1   5    11288.18    12027.43    262.94 o 
  -7   1   5     1637.45     1688.59     46.52 o 
  -5   1   5     4823.60     4948.64    102.14 o 
  -3   1   5    16805.84    17217.84    289.87 o 
  -1   1   5     3182.81     3662.43     64.23 o 
   1   1   5       30.59       53.35     20.90 o 
   3   1   5     3040.65     3398.99     58.77 o 
   5   1   5      163.94      184.12     16.60 o 
   7   1   5      189.61      159.40     15.62 o 
   9   1   5      437.72      366.67     26.29 o 
  11   1   5      137.35      128.99     18.47 o 
  13   1   5      445.67      418.96     31.69 o 
  15   1   5      147.94      182.57     57.42 o 
  17   1   5     1228.27     1287.11     46.59 o 
  19   1   5        0.25        0.00     28.32 o 
  21   1   5     1714.15     1750.91     77.88 o 
  23   1   5        5.12       64.61     58.73 o 
  25   1   5        0.62       96.68     61.72 o 
 -32   2   5      183.75      194.74     77.07 o 
 -30   2   5       34.08        0.00     89.92 o 
 -28   2   5        1.46       38.11     38.23 o 
 -26   2   5       23.10       42.68     40.79 o 
 -24   2   5        2.83       10.72     30.72 o 
 -22   2   5     3563.48     3837.65    108.84 o 
 -20   2   5     1435.05     1391.89     51.02 o 
 -18   2   5      320.25      323.93     28.95 o 
 -16   2   5     2105.78     2113.39     57.40 o 
 -14   2   5      430.80      521.84     25.21 o 
 -12   2   5     2408.22     2425.21     60.30 o 
 -10   2   5        4.13        0.00     13.83 o 
  -8   2   5      868.12      965.85     31.25 o 
  -6   2   5      487.31      546.92     21.35 o 
  -4   2   5     3716.45     3669.77    106.10 o 
  -2   2   5       96.14      148.34     29.99 o 
   0   2   5     4670.94     4652.81     65.23 o 
   2   2   5     1598.35     1545.61     34.20 o 
   4   2   5     1901.42     1891.94     53.60 o 
   6   2   5     2947.46     3032.35     58.88 o 
   8   2   5     4143.02     4379.51    159.11 o 
  10   2   5      451.74      473.45     22.70 o 
  12   2   5     1152.64     1235.86     49.55 o 
  14   2   5      251.63      218.27     24.31 o 
  16   2   5     2900.57     3255.82     77.60 o 
  18   2   5      980.72     1030.82     50.39 o 
  20   2   5      259.57      298.37     49.43 o 
  22   2   5      727.14     1162.11    191.52 o 
  24   2   5      183.74        0.00     72.67 o 
  26   2   5      135.69        0.00    133.13 o 
 -31   3   5      143.37      270.22     76.77 o 
 -29   3   5        4.04       45.28     58.88 o 
 -27   3   5      128.12       39.27     51.85 o 
 -25   3   5      324.57      383.15     50.57 o 
 -23   3   5      152.36      160.76     33.37 o 
 -21   3   5       12.44        0.00     25.87 o 
 -19   3   5      260.88      317.68     31.36 o 
 -17   3   5      119.78      119.19     23.46 o 
 -15   3   5      582.16      668.62     43.34 o 
 -13   3   5        7.60        0.00     22.33 o 
 -11   3   5     1528.97     1534.50     41.80 o 
  -9   3   5      489.76      422.12     19.53 o 
  -7   3   5        0.13       38.80     53.34 o 
  -5   3   5      162.42      298.23     34.21 o 
  -3   3   5     6374.73     6151.11    167.52 o 
  -1   3   5     1171.20     1228.49     24.24 o 
   1   3   5     1527.63     1543.31     31.88 o 
   3   3   5     3568.73     4254.13     70.28 o 
   5   3   5     1567.35     1607.35     36.83 o 
   7   3   5     1234.70     1204.68     31.97 o 
   9   3   5      138.76      142.18     15.56 o 
  11   3   5      387.74      364.60     21.91 o 
  13   3   5      523.16      599.53     56.63 o 
  15   3   5       86.73       40.77     24.65 o 
  17   3   5      139.07      154.44     29.68 o 
  19   3   5      336.36      350.67     42.62 o 
  21   3   5        0.11       42.98     38.37 o 
  23   3   5       64.76        0.00    174.00 o 
  25   3   5        0.05        0.00     85.83 o 
 -32   4   5        6.81        0.00    159.99 o 
 -30   4   5        8.80        0.00     64.60 o 
 -28   4   5       23.46        7.08     43.87 o 
 -26   4   5       75.88       44.67     44.46 o 
 -24   4   5        3.39       27.69     41.80 o 
 -22   4   5      221.14      254.77     29.91 o 
 -20   4   5      220.58      246.02     29.62 o 
 -18   4   5      964.95     1009.98     40.89 o 
 -16   4   5      665.73      664.54     52.59 o 
 -14   4   5     1762.33     1738.04     51.85 o 
 -12   4   5     4764.34     5028.31    109.70 o 
 -10   4   5      161.53      181.20     15.79 o 
  -8   4   5     2331.73     2362.08     51.68 o 
  -6   4   5      583.80      591.95     48.53 o 
  -4   4   5      461.21      436.77     39.64 o 
  -2   4   5      539.20      565.08     50.67 o 
   0   4   5       82.69       81.30     23.47 o 
   2   4   5        1.18        0.00     11.12 o 
   4   4   5       18.03        0.00     11.94 o 
   6   4   5      451.51      427.56     20.19 o 
   8   4   5       68.08       54.67     15.43 o 
  10   4   5     1595.73     1671.51     44.49 o 
  12   4   5     1326.83     1310.57     38.19 o 
  14   4   5       82.44       56.89     19.50 o 
  16   4   5     2047.97     1814.23     63.95 o 
  18   4   5       40.19      127.04     32.75 o 
  20   4   5      141.86      111.42     47.02 o 
  22   4   5       82.88       23.66     51.12 o 
  24   4   5        0.17       58.80     67.76 o 
 -31   5   5        3.48       81.50     93.15 o 
 -29   5   5        2.13       39.32     82.38 o 
 -27   5   5       28.68       17.22     43.57 o 
 -25   5   5       23.53        0.53     40.89 o 
 -23   5   5      533.32      567.35     44.96 o 
 -21   5   5      136.55      142.50     32.35 o 
 -19   5   5      197.14      241.21     31.20 o 
 -17   5   5     2008.29     2057.61     72.48 o 
 -15   5   5     1061.42      978.59     44.84 o 
 -13   5   5      250.25      219.07     29.47 o 
 -11   5   5      414.60      368.00     25.62 o 
  -9   5   5      287.07      303.77     17.65 o 
  -7   5   5        9.91       13.79     32.40 o 
  -5   5   5      451.75      501.89     38.48 o 
  -3   5   5      229.99      202.66     32.91 o 
  -1   5   5      812.69      829.52     22.04 o 
   1   5   5      158.69      169.57     12.42 o 
   3   5   5      996.50      984.95     25.69 o 
   5   5   5       57.07       24.85     15.60 o 
   7   5   5      347.38      335.58     23.60 o 
   9   5   5      147.97      192.47     19.91 o 
  11   5   5     2535.81     2683.04     63.68 o 
  13   5   5      145.33      128.80     22.37 o 
  15   5   5      312.21      303.51     32.49 o 
  17   5   5        0.53       19.80     26.29 o 
  19   5   5      189.54      132.37     46.98 o 
  21   5   5      293.51      250.71     58.19 o 
  23   5   5       24.62      152.70     57.78 o 
 -30   6   5        0.97       29.61    161.15 o 
 -28   6   5        0.02        0.00     56.61 o 
 -26   6   5        2.82       49.15     45.72 o 
 -24   6   5      328.78      320.33     44.31 o 
 -22   6   5      121.65       89.63     37.37 o 
 -20   6   5     1132.52     1153.19     54.13 o 
 -18   6   5     1072.98     1029.00     49.22 o 
 -16   6   5      148.89      189.83     44.84 o 
 -14   6   5      636.13      592.17     44.87 o 
 -12   6   5      654.94      562.98     47.32 o 
 -10   6   5        0.04       52.89     16.77 o 
  -8   6   5       41.37       18.71     11.08 o 
  -6   6   5       94.59       91.82     11.01 o 
  -4   6   5      910.62      856.92     49.89 o 
  -2   6   5     5316.37     5885.76    110.00 o 
   0   6   5     1792.03     1815.80     45.00 o 
   2   6   5     1540.67     1641.47     43.04 o 
   4   6   5       17.73        6.93     10.66 o 
   6   6   5      319.83      337.79     21.57 o 
   8   6   5       90.13      101.49     17.62 o 
  10   6   5      140.18      100.30     38.09 o 
  12   6   5      342.98      290.25     25.18 o 
  14   6   5       14.96        0.00     24.09 o 
  16   6   5       35.40       32.22     43.93 o 
  18   6   5       50.39       65.58     48.44 o 
  20   6   5       34.81       63.56     48.21 o 
  22   6   5       73.50      187.06    137.80 o 
 -29   7   5       35.87        2.39    179.84 o 
 -27   7   5      199.97      179.83     44.72 o 
 -25   7   5      255.06      231.83     82.98 o 
 -23   7   5        0.65       27.39     43.74 o 
 -21   7   5       62.61       41.17     39.29 o 
 -19   7   5      479.41      395.66     38.98 o 
 -17   7   5       11.08        0.00     25.60 o 
 -15   7   5      980.92      988.97    121.35 o 
 -13   7   5      441.74      417.94     26.64 o 
 -11   7   5      150.87      156.89     57.71 o 
  -9   7   5      710.43      707.19    117.37 o 
  -7   7   5      547.61      532.24     23.18 o 
  -5   7   5     1106.18     1127.16     33.40 o 
  -3   7   5        3.49       12.07     14.16 o 
  -1   7   5        0.06        0.00     22.39 o 
   1   7   5     1134.02     1223.79     64.72 o 
   3   7   5      563.82      593.64     25.54 o 
   5   7   5      199.88      227.20     20.38 o 
   7   7   5       30.14       48.78     15.53 o 
   9   7   5        0.00        0.00     16.09 o 
  11   7   5      786.47      786.19     33.35 o 
  13   7   5       94.61       23.71     22.72 o 
  15   7   5       69.51      144.13     31.53 o 
  17   7   5       17.44       46.76     41.29 o 
  19   7   5       92.36      126.29     55.03 o 
  21   7   5        3.08        0.00     58.69 o 
 -28   8   5      133.15      113.49    101.60 o 
 -26   8   5       73.09      125.09     67.65 o 
 -24   8   5        5.10       15.46     46.94 o 
 -22   8   5      138.37       82.61     41.01 o 
 -20   8   5      729.32      568.16    124.95 o 
 -18   8   5       50.58        0.00     46.62 o 
 -16   8   5        1.72       26.17     27.16 o 
 -14   8   5     1980.96     2024.74    114.46 o 
 -12   8   5      428.21      447.84     32.11 o 
 -10   8   5        5.97        0.00     22.66 o 
  -8   8   5       54.54       64.66     18.88 o 
  -6   8   5      702.43      718.56     34.05 o 
  -4   8   5       55.90       77.06     20.56 o 
  -2   8   5       47.87       51.67     14.73 o 
   0   8   5      600.36      533.89     27.70 o 
   2   8   5       73.78       37.46     20.90 o 
   4   8   5       23.04       48.19     21.82 o 
   6   8   5     1638.89     1556.15     62.60 o 
   8   8   5     1390.58     1405.41     85.29 o 
  10   8   5     2081.01     2142.97     93.01 o 
  12   8   5       84.18      146.82     25.58 o 
  14   8   5        6.95        0.00     26.59 o 
  16   8   5      533.23      502.26     41.77 o 
  18   8   5       35.89        0.00     38.59 o 
  20   8   5       48.49       88.39     63.84 o 
 -25   9   5      281.02      159.70     76.62 o 
 -23   9   5        8.13      106.90     65.70 o 
 -21   9   5       96.35      141.01     45.54 o 
 -19   9   5      226.05      210.81     59.56 o 
 -17   9   5        2.66        0.00     30.88 o 
 -15   9   5     1926.51     1707.75     63.97 o 
 -13   9   5      426.76      446.24     34.65 o 
 -11   9   5     1451.65     1438.55     43.84 o 
  -9   9   5      627.12      577.87     32.70 o 
  -7   9   5      467.25      450.14     32.03 o 
  -5   9   5        6.86       15.31     33.37 o 
  -3   9   5      516.45      527.51     51.00 o 
  -1   9   5     1302.24     1294.77     43.77 o 
   1   9   5     3765.55     3917.80     87.79 o 
   3   9   5     1190.65     1244.57     42.47 o 
   5   9   5      234.12      250.36     33.36 o 
   7   9   5       37.00       11.73     23.84 o 
   9   9   5       44.68       39.65     16.60 o 
  11   9   5      101.16       90.27     24.03 o 
  13   9   5        0.05        0.00     44.84 o 
  15   9   5        4.46        0.00     63.48 o 
  17   9   5      163.49      162.99     46.57 o 
  19   9   5      137.91      116.11     62.29 o 
 -24  10   5      177.19       83.45     71.23 o 
 -22  10   5      105.90      153.16     62.50 o 
 -20  10   5       24.45       69.92     42.35 o 
 -18  10   5       28.26        3.11     35.51 o 
 -16  10   5        9.40        5.08     27.93 o 
 -14  10   5       10.24        0.00     25.24 o 
 -12  10   5      261.39      267.90     25.49 o 
 -10  10   5       52.85       69.45     22.41 o 
  -8  10   5      579.62      531.89     29.85 o 
  -6  10   5       39.15        0.00     22.00 o 
  -4  10   5      296.35      195.25     22.45 o 
  -2  10   5      135.56       81.89     27.98 o 
   0  10   5      268.48      301.76     40.99 o 
   2  10   5      933.46      984.55     41.80 o 
   4  10   5       66.25       33.27     27.11 o 
   6  10   5      344.08      245.74     46.67 o 
   8  10   5        0.22       31.87     35.43 o 
  10  10   5      116.02      215.52     39.38 o 
  12  10   5       19.84        0.53     51.62 o 
  14  10   5       15.85        0.00     43.68 o 
  16  10   5       34.08      113.82     81.74 o 
 -21  11   5      114.96      103.70     62.19 o 
 -19  11   5       16.17       50.60     54.84 o 
 -17  11   5       27.37      105.07     58.88 o 
 -15  11   5      103.45      168.11     59.56 o 
 -13  11   5       29.32        0.00     30.52 o 
 -11  11   5      546.90      573.62     43.82 o 
  -9  11   5      522.94      481.05     35.48 o 
  -7  11   5      197.96      198.98     81.58 o 
  -5  11   5      722.25      797.60     41.72 o 
  -3  11   5      138.43      133.79     38.38 o 
  -1  11   5      485.68      509.38     51.14 o 
   1  11   5      112.94      204.36     32.20 o 
   3  11   5      173.37      144.00     36.01 o 
   5  11   5      966.08     1028.15     57.81 o 
   7  11   5     1174.09     1255.21     77.38 o 
   9  11   5        1.93       47.80     42.54 o 
  11  11   5      151.79      201.05     65.40 o 
  13  11   5       31.85       64.43     55.86 o 
  15  11   5       58.21        0.00     52.99 o 
 -18  12   5      142.11      193.85    112.11 o 
 -16  12   5       13.77        0.00     49.68 o 
 -14  12   5       41.13       37.11     74.81 o 
 -12  12   5      262.63      348.88     44.21 o 
 -10  12   5      667.56      778.42     56.63 o 
  -8  12   5       50.72        9.59     44.53 o 
  -6  12   5        2.61       45.45     26.75 o 
  -4  12   5     1169.92     1290.05     55.96 o 
  -2  12   5      859.41      951.01     43.31 o 
   0  12   5      126.22      194.32     47.23 o 
   2  12   5       12.35        0.00     63.06 o 
   4  12   5       10.16       22.58     48.05 o 
   6  12   5       43.48       78.84     55.86 o 
   8  12   5      136.76      177.89     81.74 o 
  10  12   5        2.61        0.00     61.25 o 
  12  12   5      230.44        0.00    135.46 o 
 -13  13   5        0.52        0.00     67.34 o 
 -11  13   5        1.47        0.00     63.57 o 
  -9  13   5      295.55      366.07    107.44 o 
  -7  13   5        1.37        4.38     89.92 o 
  -5  13   5      615.12      546.71    103.93 o 
  -3  13   5      156.65      233.62     60.13 o 
  -1  13   5       24.33       38.06     45.96 o 
   1  13   5      236.86      439.08    130.79 o 
   3  13   5        6.67        7.01    123.78 o 
   5  13   5       34.57      266.25     98.09 o 
   7  13   5       41.38      184.51    135.46 o 
 -32   0   6      378.52      593.23    114.44 o 
 -30   0   6      119.32      112.11    107.44 o 
 -28   0   6      209.76       41.72     51.85 o 
 -26   0   6      266.95      247.45     91.09 o 
 -24   0   6        7.80        0.00     38.72 o 
 -22   0   6      347.05      309.92     50.19 o 
 -20   0   6     4091.38     4221.29    246.40 o 
 -18   0   6      209.38      190.73     33.58 o 
 -16   0   6      627.66      619.46     45.54 o 
 -14   0   6       57.83       85.37     21.92 o 
 -12   0   6      153.59      189.27     60.72 o 
 -10   0   6     1789.87     1589.18     60.72 o 
  -8   0   6     1689.71     1742.14     59.38 o 
  -6   0   6      349.23      363.54     27.21 o 
  -4   0   6     8783.84     9769.76    205.18 o 
  -2   0   6     1386.36     1499.42     44.38 o 
   0   0   6     7063.37     7539.16    161.15 o 
   2   0   6      140.63      134.71     23.36 o 
   4   0   6    12614.74    13650.93    491.63 o 
   6   0   6       94.26       87.79     21.47 o 
   8   0   6     1688.49     2098.02     68.69 o 
  10   0   6       18.37        0.00     21.28 o 
  12   0   6      282.46      292.20     32.91 o 
  14   0   6      401.37      459.88     44.49 o 
  16   0   6      689.14      661.91     46.71 o 
  18   0   6     3046.07     3269.01    118.83 o 
  20   0   6       25.10        0.00     60.72 o 
  22   0   6     2092.62     2242.13    196.19 o 
  24   0   6      380.95      275.60    133.13 o 
 -33   1   6       58.15        0.00     96.35 o 
 -31   1   6      106.40      119.83     74.48 o 
 -29   1   6       14.51       54.95     60.44 o 
 -27   1   6      140.93      126.52     36.41 o 
 -25   1   6       15.15       80.39     34.76 o 
 -23   1   6        5.05        0.00     26.93 o 
 -21   1   6     1904.90     1936.97     67.96 o 
 -19   1   6        2.58        3.70     29.05 o 
 -17   1   6       49.23       60.60     28.02 o 
 -15   1   6      428.02      452.10     27.49 o 
 -13   1   6     1884.85     1917.45     53.70 o 
 -11   1   6       31.23       35.03     14.85 o 
  -9   1   6      279.85      278.84     19.13 o 
  -7   1   6     6057.42     6347.34    130.05 o 
  -5   1   6      395.85      364.67     24.27 o 
  -3   1   6     1950.73     2146.95     42.20 o 
  -1   1   6     2880.89     3028.74     96.93 o 
   1   1   6     1182.25     1116.17     24.83 o 
   3   1   6     2546.53     2487.35     41.00 o 
   5   1   6      869.92      758.83     37.08 o 
   7   1   6     1347.98     1325.02     33.61 o 
   9   1   6      108.77      125.94     19.12 o 
  11   1   6     4193.52     4261.94     90.23 o 
  13   1   6     1471.63     1520.23     64.66 o 
  15   1   6      349.37      349.55     29.06 o 
  17   1   6      864.95      940.13     51.56 o 
  19   1   6        8.92       57.73     35.11 o 
  21   1   6       70.02       15.18     67.71 o 
  23   1   6        3.68        0.00     93.42 o 
  25   1   6        5.33        0.00    126.12 o 
 -32   2   6       70.12       61.75     67.47 o 
 -30   2   6        3.93       29.77     78.24 o 
 -28   2   6      313.66      289.37     47.31 o 
 -26   2   6       50.65       96.29     33.10 o 
 -24   2   6      141.53      138.05     53.26 o 
 -22   2   6      434.67      450.58     35.17 o 
 -20   2   6        0.50       20.99     24.32 o 
 -18   2   6      330.12      335.07     40.45 o 
 -16   2   6      570.23      588.12     39.44 o 
 -14   2   6      183.06      187.38     22.59 o 
 -12   2   6     2277.99     2414.82     70.08 o 
 -10   2   6     1060.88     1081.24     33.15 o 
  -8   2   6      574.78      599.61     22.28 o 
  -6   2   6     2430.46     2383.18     69.85 o 
  -4   2   6      102.98      142.16     10.47 o 
  -2   2   6     3126.62     3494.80     91.57 o 
   0   2   6     4160.74     4519.82    127.29 o 
   2   2   6       21.42       24.15     10.86 o 
   4   2   6     2172.17     2516.04     52.93 o 
   6   2   6       47.18       37.31     14.99 o 
   8   2   6     3451.91     3554.77     72.79 o 
  10   2   6       69.42       64.16     19.22 o 
  12   2   6        1.91        7.39     25.85 o 
  14   2   6      117.39      137.40     27.31 o 
  16   2   6     2728.19     2963.03     75.05 o 
  18   2   6     1161.39     1143.40     57.60 o 
  20   2   6      223.25      215.32     48.05 o 
  22   2   6      105.39      142.50     65.24 o 
  24   2   6        2.14        0.00    135.46 o 
 -31   3   6      382.37      415.30     76.67 o 
 -29   3   6       11.53        0.00     50.45 o 
 -27   3   6       10.53        0.00     47.89 o 
 -25   3   6      124.54      172.18     43.97 o 
 -23   3   6       17.96       15.88     28.59 o 
 -21   3   6     1114.54     1189.56     52.14 o 
 -19   3   6      978.52      989.36     46.26 o 
 -17   3   6       27.20       27.98     28.99 o 
 -15   3   6      955.44      973.32     37.84 o 
 -13   3   6       27.24       20.46     17.44 o 
 -11   3   6      277.65      306.23     19.89 o 
  -9   3   6      310.74      310.56     16.31 o 
  -7   3   6        3.24        0.00     24.55 o 
  -5   3   6      136.89      126.17     21.77 o 
  -3   3   6      416.48      477.70     27.05 o 
  -1   3   6       30.77       25.77      7.93 o 
   1   3   6        0.05        8.28      8.75 o 
   3   3   6       92.63       80.27     12.57 o 
   5   3   6       12.93        3.93     12.19 o 
   7   3   6     1172.16     1109.56     31.90 o 
   9   3   6      120.08      132.71     19.16 o 
  11   3   6      307.57      245.97     35.06 o 
  13   3   6       43.80       24.56     27.99 o 
  15   3   6       10.27        0.00     24.23 o 
  17   3   6      219.01      177.59     35.40 o 
  19   3   6      166.09      193.74     36.76 o 
  21   3   6      147.56      184.85     67.81 o 
  23   3   6       60.51        9.34     55.86 o 
 -30   4   6       25.51       78.73     86.41 o 
 -28   4   6        8.42       45.17     50.74 o 
 -26   4   6        2.02        0.00     32.78 o 
 -24   4   6      341.52      315.23     57.63 o 
 -22   4   6       25.33       39.34     31.12 o 
 -20   4   6      182.90      179.26     28.46 o 
 -18   4   6      487.38      431.65     30.52 o 
 -16   4   6       50.23       70.56     36.41 o 
 -14   4   6     1626.06     1503.13     46.09 o 
 -12   4   6        1.00        0.90     14.67 o 
 -10   4   6     2729.78     2782.08    136.53 o 
  -8   4   6       56.70       69.82     42.04 o 
  -6   4   6      150.07      185.06     56.28 o 
  -4   4   6      104.02       84.90     22.76 o 
  -2   4   6     1959.80     2074.90     70.24 o 
   0   4   6     2861.33     2584.23     53.70 o 
   2   4   6     4011.15     4092.04     73.61 o 
   4   4   6       49.41       83.15     15.77 o 
   6   4   6      205.06      174.57     27.31 o 
   8   4   6      419.53      440.99     23.01 o 
  10   4   6     1022.53     1013.50     35.09 o 
  12   4   6      931.96      872.15     51.58 o 
  14   4   6        3.29       36.75     41.46 o 
  16   4   6        0.03        0.00     23.60 o 
  18   4   6      100.02       88.10     36.43 o 
  20   4   6      328.20      353.35    121.45 o 
  22   4   6      333.61      376.24     86.78 o 
 -31   5   6      172.05        0.00     80.08 o 
 -29   5   6       87.53      168.50    141.30 o 
 -27   5   6      150.05       99.31     53.93 o 
 -25   5   6        8.15       14.27     43.88 o 
 -23   5   6      137.92      112.23     37.09 o 
 -21   5   6      467.05      546.04     41.81 o 
 -19   5   6       88.85       92.63     31.35 o 
 -17   5   6      304.32      254.17     28.46 o 
 -15   5   6      284.20      265.93     23.55 o 
 -13   5   6      604.32      574.78     26.47 o 
 -11   5   6     1023.44     1080.47     61.87 o 
  -9   5   6     1517.50     1436.07     73.84 o 
  -7   5   6     2687.65     2876.58     88.59 o 
  -5   5   6      334.23      314.81     32.36 o 
  -3   5   6      291.74      360.43     23.92 o 
  -1   5   6      670.44      655.06     62.47 o 
   1   5   6       21.92       39.77     10.98 o 
   3   5   6     3645.88     3571.81     62.50 o 
   5   5   6      401.18      330.32     17.24 o 
   7   5   6      260.90      313.93     20.71 o 
   9   5   6       90.01      123.33     19.83 o 
  11   5   6      966.10      801.37     32.29 o 
  13   5   6     1922.97     1766.52     54.44 o 
  15   5   6       87.14       98.46     35.73 o 
  17   5   6       17.91        0.00     35.43 o 
  19   5   6        1.69       17.64     40.08 o 
  21   5   6      225.15      336.86     55.15 o 
  23   5   6        2.79        0.00     63.22 o 
 -30   6   6       26.58        0.00     73.55 o 
 -28   6   6       97.87       58.01     44.11 o 
 -26   6   6       27.77       28.18     88.11 o 
 -24   6   6      348.16      367.67     44.16 o 
 -22   6   6       16.76       31.61     29.60 o 
 -20   6   6       37.64       19.76     28.17 o 
 -18   6   6      209.21      177.88     27.20 o 
 -16   6   6       15.91       27.14     20.31 o 
 -14   6   6      130.32       81.60     28.02 o 
 -12   6   6      239.40      225.60     43.26 o 
 -10   6   6      287.55      215.71     30.08 o 
  -8   6   6     1119.54     1030.05     47.04 o 
  -6   6   6     1994.85     1806.46     51.72 o 
  -4   6   6      353.22      352.14     21.26 o 
  -2   6   6      393.91      393.14     40.27 o 
   0   6   6       81.04       95.99     39.44 o 
   2   6   6      270.25      266.63     17.53 o 
   4   6   6      255.92      269.91     38.30 o 
   6   6   6     1677.33     1579.07     43.38 o 
   8   6   6       32.23       36.51     17.73 o 
  10   6   6      665.39      642.99     32.36 o 
  12   6   6      367.94      367.43     28.51 o 
  14   6   6      402.36      396.11     72.48 o 
  16   6   6       43.42       12.37     34.72 o 
  18   6   6      108.37       28.69     47.20 o 
  20   6   6       96.37       44.52    124.38 o 
  22   6   6        5.51        0.00     71.23 o 
 -29   7   6       39.95        0.00     84.15 o 
 -27   7   6       61.13       28.44    103.93 o 
 -25   7   6      187.57      176.64     52.37 o 
 -23   7   6      107.57       54.75     56.39 o 
 -21   7   6        0.02       58.09     39.70 o 
 -19   7   6      905.12      815.76     43.34 o 
 -17   7   6      731.68      759.23     92.99 o 
 -15   7   6      577.01      451.34     28.45 o 
 -13   7   6       23.35       15.52     32.83 o 
 -11   7   6        0.02        9.63     35.16 o 
  -9   7   6       21.37       44.51     20.60 o 
  -7   7   6     1047.61     1081.56     38.61 o 
  -5   7   6       19.59       16.31     46.78 o 
  -3   7   6      750.78      729.46     43.73 o 
  -1   7   6      289.24      270.06     21.57 o 
   1   7   6       24.28       40.46     13.37 o 
   3   7   6      767.70      719.49     28.93 o 
   5   7   6      127.27      172.61     23.84 o 
   7   7   6     1959.40     1997.01     88.66 o 
   9   7   6      747.36      653.62     30.45 o 
  11   7   6      381.15      375.91     28.46 o 
  13   7   6       22.39       48.75     28.90 o 
  15   7   6       12.61       43.40     32.99 o 
  17   7   6      431.60      379.21     47.20 o 
  19   7   6      123.94      120.64     69.55 o 
  21   7   6       58.00       82.11     68.52 o 
 -26   8   6        0.82       90.97     63.44 o 
 -24   8   6       56.19        0.00     69.86 o 
 -22   8   6      185.49      191.66     64.23 o 
 -20   8   6        0.02        0.00     35.12 o 
 -18   8   6      116.62       92.33     35.12 o 
 -16   8   6      412.32      335.99     56.62 o 
 -14   8   6      197.95      195.62     76.39 o 
 -12   8   6      173.88      176.70     21.88 o 
 -10   8   6       38.52       40.36     22.40 o 
  -8   8   6      473.97      471.88     30.68 o 
  -6   8   6       29.31       34.10     21.84 o 
  -4   8   6     2904.51     3203.62    102.69 o 
  -2   8   6     2923.09     3040.83     95.42 o 
   0   8   6      130.27      137.96     15.80 o 
   2   8   6       12.22       18.97     17.21 o 
   4   8   6     1602.28     1513.40     48.02 o 
   6   8   6      947.50      936.23     50.02 o 
   8   8   6      218.06      169.93     20.31 o 
  10   8   6      282.29      296.66     27.43 o 
  12   8   6        0.13        0.00     23.98 o 
  14   8   6      233.42      207.06     39.44 o 
  16   8   6       88.77      160.48     48.91 o 
  18   8   6      176.76      134.88     74.24 o 
 -25   9   6       24.09       39.98     72.22 o 
 -23   9   6      391.71      465.97     76.91 o 
 -21   9   6      140.04      104.31     54.89 o 
 -19   9   6        2.55       23.20     34.25 o 
 -17   9   6       53.86      106.59     32.97 o 
 -15   9   6       25.46       87.39     29.00 o 
 -13   9   6      472.63      416.64     30.58 o 
 -11   9   6       66.63       44.92     16.00 o 
  -9   9   6     2342.40     2307.70     61.23 o 
  -7   9   6       74.58       53.15     23.26 o 
  -5   9   6      653.57      605.15     40.45 o 
  -3   9   6       88.86      103.17     31.35 o 
  -1   9   6      558.82      559.90     26.44 o 
   1   9   6       29.98       67.57     19.36 o 
   3   9   6      732.02      694.47     34.70 o 
   5   9   6      113.62       71.97     24.27 o 
   7   9   6        0.24        0.00     26.79 o 
   9   9   6     1366.85     1372.19     47.61 o 
  11   9   6        4.03        0.00     41.61 o 
  13   9   6      668.77      547.69     82.85 o 
  15   9   6       66.17       25.72     46.87 o 
  17   9   6      195.10      208.73     86.42 o 
 -22  10   6      217.41      203.13     60.04 o 
 -20  10   6        1.13       47.97    103.93 o 
 -18  10   6        0.00        0.00     31.89 o 
 -16  10   6       15.57       22.26     64.23 o 
 -14  10   6       87.16       93.83     23.36 o 
 -12  10   6       20.75        3.32     14.84 o 
 -10  10   6      162.91      152.25     23.08 o 
  -8  10   6      253.11      304.71     31.09 o 
  -6  10   6       18.36        9.85     38.43 o 
  -4  10   6       65.80       58.15     31.42 o 
  -2  10   6      145.70      145.75     29.67 o 
   0  10   6      537.63      579.06     64.99 o 
   2  10   6     1669.03     1579.30     54.77 o 
   4  10   6       20.66       37.17     29.37 o 
   6  10   6       79.59      171.46     77.94 o 
   8  10   6      293.11      139.29     37.42 o 
  10  10   6       60.36       77.53     51.55 o 
  12  10   6       62.98       52.14     58.88 o 
  14  10   6      301.42      386.44     71.44 o 
 -21  11   6       41.57      135.46    112.11 o 
 -19  11   6       27.88        2.34    100.43 o 
 -17  11   6       44.35        0.00    130.79 o 
 -15  11   6       22.41        0.00     61.18 o 
 -13  11   6      102.09       64.94     40.95 o 
 -11  11   6        6.05       35.35     36.26 o 
  -9  11   6      480.09      430.75     31.38 o 
  -7  11   6      749.80      662.00     76.76 o 
  -5  11   6     1405.07     1269.72     49.96 o 
  -3  11   6       73.85       55.12     30.06 o 
  -1  11   6      559.60      574.47     35.44 o 
   1  11   6      685.06      584.12    110.71 o 
   3  11   6      277.65      306.24     51.38 o 
   5  11   6       82.63       11.40     36.91 o 
   7  11   6       12.91       46.24     45.08 o 
   9  11   6       60.73        0.00     80.58 o 
  11  11   6      159.87      310.63    123.78 o 
  13  11   6      680.34      852.48    163.49 o 
 -16  12   6       72.21       80.64     93.42 o 
 -14  12   6       16.08       15.40     88.75 o 
 -12  12   6      191.80      251.86     78.19 o 
 -10  12   6       73.36        1.85     56.61 o 
  -8  12   6        0.01       17.13     86.42 o 
  -6  12   6       18.18       66.47    142.47 o 
  -4  12   6        6.77       37.75     67.40 o 
  -2  12   6       31.15        0.00     49.92 o 
   0  12   6        5.62       91.42     66.75 o 
   2  12   6      198.67      340.99    100.43 o 
   4  12   6       19.44        0.00    114.44 o 
   6  12   6       45.78      140.13    116.78 o 
   8  12   6      124.47       30.36    135.46 o 
 -11  13   6      216.82      173.77     69.36 o 
  -9  13   6      158.46       93.53    135.46 o 
  -7  13   6      207.54      202.84     63.98 o 
  -5  13   6      179.74      243.11     91.09 o 
  -3  13   6        0.13        0.00     72.10 o 
  -1  13   6       40.71      137.25     75.07 o 
   1  13   6       66.50        0.00     81.74 o 
   3  13   6       40.71       79.41    135.46 o 
 -31   1   7       14.50        0.00     84.03 o 
 -29   1   7      232.34      236.84     66.75 o 
 -27   1   7        1.93        0.00     34.06 o 
 -25   1   7      737.67      556.57     77.53 o 
 -23   1   7      200.32      262.72     53.60 o 
 -21   1   7      676.35      620.96     49.30 o 
 -19   1   7       17.65       65.60     22.57 o 
 -17   1   7      424.08      425.14     38.79 o 
 -15   1   7      520.13      517.26     27.14 o 
 -13   1   7      535.97      572.48     27.64 o 
 -11   1   7       73.43       95.45     37.42 o 
  -9   1   7      667.33      562.44     29.67 o 
  -7   1   7        0.74        0.63     12.47 o 
  -5   1   7      394.24      424.30     21.91 o 
  -3   1   7       42.46       54.40     12.61 o 
  -1   1   7      859.89      846.64     24.77 o 
   1   1   7      257.49      244.77     18.06 o 
   3   1   7      300.55      284.86     16.05 o 
   5   1   7       36.11       34.16     16.83 o 
   7   1   7       24.32       15.03     18.20 o 
   9   1   7     2650.95     2819.82     64.41 o 
  11   1   7     6446.20     6630.31    124.30 o 
  13   1   7       58.62      102.17     32.70 o 
  15   1   7     1569.70     1749.83     68.24 o 
  17   1   7       95.47      100.99     36.12 o 
  19   1   7      229.96      317.80     71.83 o 
  21   1   7        1.02        0.00     99.26 o 
  23   1   7       10.65        0.00    181.01 o 
 -32   2   7        0.54      103.10    113.27 o 
 -30   2   7      226.58      220.08     85.12 o 
 -28   2   7      189.34      227.94     65.84 o 
 -26   2   7      504.03      452.83     60.01 o 
 -24   2   7      616.68      624.35     43.48 o 
 -22   2   7     1210.58     1374.54     85.96 o 
 -20   2   7      106.10      115.06     34.05 o 
 -18   2   7      121.87      105.60     25.17 o 
 -16   2   7     1032.45     1016.63     40.66 o 
 -14   2   7      239.29      248.00     20.45 o 
 -12   2   7      635.35      630.77     25.01 o 
 -10   2   7      414.66      474.99     29.67 o 
  -8   2   7     1796.47     1873.80     60.34 o 
  -6   2   7       47.37       35.12      8.51 o 
  -4   2   7      979.70      907.47     36.58 o 
  -2   2   7      939.94      863.10     24.02 o 
   0   2   7        1.32        0.00     13.39 o 
   2   2   7       61.32       36.79     22.59 o 
   4   2   7     1755.83     1658.88     43.49 o 
   6   2   7      270.52      316.87     25.62 o 
   8   2   7      623.38      583.07     27.00 o 
  10   2   7        0.01       41.43     21.06 o 
  12   2   7      546.02      573.88     49.22 o 
  14   2   7        9.06       33.06     26.48 o 
  16   2   7       79.75      136.23     28.08 o 
  18   2   7       90.87       62.89     34.37 o 
  20   2   7       49.66       99.45     58.69 o 
  22   2   7       86.38       25.75     65.24 o 
 -31   3   7       61.54        0.00     73.14 o 
 -29   3   7      177.35      229.95     67.34 o 
 -27   3   7      151.18      152.94     49.98 o 
 -25   3   7        0.11       24.62     56.63 o 
 -23   3   7      241.27      326.27     35.35 o 
 -21   3   7      855.00      812.42     45.40 o 
 -19   3   7       18.72       37.30     25.88 o 
 -17   3   7      461.25      472.38     28.69 o 
 -15   3   7     1671.94     1694.46     50.84 o 
 -13   3   7      912.17      885.00     31.14 o 
 -11   3   7      234.94      236.91     18.42 o 
  -9   3   7     1103.88     1144.69     32.91 o 
  -7   3   7      210.07      216.63     38.40 o 
  -5   3   7      141.69      120.42     21.71 o 
  -3   3   7      251.24      295.25     24.33 o 
  -1   3   7        9.76        0.00     12.50 o 
   1   3   7     1197.59     1195.29     30.52 o 
   3   3   7      317.77      332.25     17.23 o 
   5   3   7     3284.91     3217.70     65.94 o 
   7   3   7      525.64      507.08     25.09 o 
   9   3   7     1993.69     1847.40     50.57 o 
  11   3   7      101.45       98.62     39.93 o 
  13   3   7     1310.75     1500.34     54.87 o 
  15   3   7       39.97       28.90     22.68 o 
  17   3   7      301.30      320.15     57.76 o 
  19   3   7        0.18        0.00     33.15 o 
  21   3   7      239.17      181.29     78.24 o 
 -30   4   7      252.69      228.76     90.76 o 
 -28   4   7      801.75      943.07     70.35 o 
 -26   4   7      694.34      664.36     57.03 o 
 -24   4   7       15.95       24.41     28.91 o 
 -22   4   7        0.50        0.00     30.99 o 
 -20   4   7      333.31      301.13     38.39 o 
 -18   4   7        8.09        0.00     28.32 o 
 -16   4   7     2395.47     2396.50     65.25 o 
 -14   4   7      289.03      274.29     20.69 o 
 -12   4   7     1033.96      952.44     31.82 o 
 -10   4   7     1013.99     1049.07     70.92 o 
  -8   4   7     3644.68     3586.30    121.38 o 
  -6   4   7       28.67       47.89     25.05 o 
  -4   4   7      230.39      218.37     39.91 o 
  -2   4   7     2011.67     1871.04     53.03 o 
   0   4   7      271.41      201.48     19.85 o 
   2   4   7     1018.91      997.70     34.58 o 
   4   4   7      475.87      497.61     21.41 o 
   6   4   7     1332.60     1259.34     35.44 o 
   8   4   7      574.27      573.29     26.55 o 
  10   4   7       72.68       30.26     20.78 o 
  12   4   7      257.45      244.43     26.22 o 
  14   4   7      157.56       99.67     40.12 o 
  16   4   7       15.74       26.81     44.16 o 
  18   4   7        2.38       45.50     35.86 o 
  20   4   7       90.98       31.95     76.78 o 
  22   4   7       19.73       53.86     57.27 o 
 -29   5   7      218.77      306.31     86.41 o 
 -27   5   7       57.38       56.11     91.95 o 
 -25   5   7       30.32       70.67     44.51 o 
 -23   5   7      465.14      414.27     42.49 o 
 -21   5   7       87.98      116.54     32.01 o 
 -19   5   7        6.41        3.01     36.07 o 
 -17   5   7       45.67       40.18     21.91 o 
 -15   5   7        4.89       48.29     22.25 o 
 -13   5   7       16.17       33.43     24.61 o 
 -11   5   7     1581.03     1641.05     69.01 o 
  -9   5   7      311.01      340.21     51.38 o 
  -7   5   7     1794.64     1728.52     57.85 o 
  -5   5   7      550.89      492.32     47.78 o 
  -3   5   7     2032.30     2201.66     62.84 o 
  -1   5   7     2662.53     2857.30    201.26 o 
   1   5   7     1779.05     1640.56     56.05 o 
   3   5   7      993.72      951.59     44.83 o 
   5   5   7      991.22      959.84     29.95 o 
   7   5   7      366.15      404.05     23.99 o 
   9   5   7      181.89      159.01     22.92 o 
  11   5   7      183.80      134.02     26.22 o 
  13   5   7      330.79      398.47     33.77 o 
  15   5   7       67.57       63.22     44.16 o 
  17   5   7       76.63       57.26     40.25 o 
  19   5   7       55.64       32.96     46.99 o 
  21   5   7       55.75        0.00     67.17 o 
 -28   6   7      266.00      166.00     81.21 o 
 -26   6   7       13.35        0.00     47.50 o 
 -24   6   7      211.18      210.74     41.73 o 
 -22   6   7        9.96        1.05     34.84 o 
 -20   6   7        2.57        0.00     26.92 o 
 -18   6   7     1465.23     1358.48     52.67 o 
 -16   6   7     1567.94     1476.92     54.80 o 
 -14   6   7     2256.10     2323.93     64.49 o 
 -12   6   7     1160.67     1148.18     56.91 o 
 -10   6   7        9.18      109.89     68.90 o 
  -8   6   7      382.51      432.87     48.08 o 
  -6   6   7     1337.70     1334.83     48.52 o 
  -4   6   7     2537.85     2573.89     73.39 o 
  -2   6   7      415.46      387.44     43.55 o 
   0   6   7        5.10        0.00     34.33 o 
   2   6   7      717.99      697.93     26.03 o 
   4   6   7      218.09      185.04     18.84 o 
   6   6   7       58.07       68.25     16.99 o 
   8   6   7       55.94       59.37     18.49 o 
  10   6   7      500.64      479.05     30.58 o 
  12   6   7      213.89      241.78     44.84 o 
  14   6   7      509.98      486.41     41.77 o 
  16   6   7        6.25        0.00     39.10 o 
  18   6   7      203.23      142.77     48.88 o 
  20   6   7       28.24       55.34     75.48 o 
 -27   7   7        0.45        0.00     70.30 o 
 -25   7   7      507.95      391.05     54.90 o 
 -23   7   7      902.03     1007.67     63.67 o 
 -21   7   7       99.38      123.93     35.45 o 
 -19   7   7      115.93       72.19     25.29 o 
 -17   7   7       42.99       63.65     25.73 o 
 -15   7   7       66.35       25.52     47.30 o 
 -13   7   7      577.03      501.04     38.80 o 
 -11   7   7        2.12        0.00     57.52 o 
  -9   7   7        4.40        0.00     17.61 o 
  -7   7   7     1650.02     1619.60     99.94 o 
  -5   7   7      550.39      561.29     50.47 o 
  -3   7   7        6.87       23.97     37.03 o 
  -1   7   7      592.06      612.73     56.51 o 
   1   7   7     1527.28     1491.94     74.20 o 
   3   7   7      163.26      164.85     17.77 o 
   5   7   7     1258.76     1414.61     73.59 o 
   7   7   7      470.30      504.81     27.64 o 
   9   7   7      171.72      250.61     38.77 o 
  11   7   7      180.25      128.24     33.37 o 
  13   7   7        8.06       77.50     32.21 o 
  15   7   7       71.58       65.08     37.76 o 
  17   7   7        0.22       61.34     41.20 o 
  19   7   7       33.97      114.96     64.09 o 
 -26   8   7      173.66      165.82    112.11 o 
 -24   8   7       32.03        0.00     34.39 o 
 -22   8   7      686.49      695.79    134.29 o 
 -20   8   7       14.82       35.03     31.49 o 
 -18   8   7      602.11      586.47     45.08 o 
 -16   8   7       29.06      108.70     23.02 o 
 -14   8   7       59.27       54.57     43.29 o 
 -12   8   7      141.45      186.78     29.65 o 
 -10   8   7       51.26       72.40     20.92 o 
  -8   8   7     1427.56     1417.20     68.96 o 
  -6   8   7       82.89       43.59     34.22 o 
  -4   8   7       27.66        0.00     52.61 o 
  -2   8   7        6.92       59.50     46.29 o 
   0   8   7      654.40      556.93     41.65 o 
   2   8   7     1009.77     1126.85     37.50 o 
   4   8   7      230.77      250.58     23.25 o 
   6   8   7      226.49      224.53     42.46 o 
   8   8   7      212.05      204.59     29.77 o 
  10   8   7      143.48      114.18     56.97 o 
  12   8   7       14.04       34.80     28.94 o 
  14   8   7      569.38      633.91     68.42 o 
  16   8   7        0.43       24.16     45.79 o 
 -25   9   7       12.63        0.00    147.14 o 
 -23   9   7      770.50      852.02     86.28 o 
 -21   9   7      117.57      152.54    149.48 o 
 -19   9   7      319.35      351.86     38.91 o 
 -17   9   7       13.14       16.58     28.65 o 
 -15   9   7       52.64       60.22     77.07 o 
 -13   9   7      306.80      251.61     35.63 o 
 -11   9   7      137.57      149.71     38.59 o 
  -9   9   7       17.09       72.60     50.71 o 
  -7   9   7       26.75      113.21     38.35 o 
  -5   9   7      104.01      152.48     46.58 o 
  -3   9   7      161.96      195.06     45.43 o 
  -1   9   7       28.23       73.28     45.38 o 
   1   9   7       24.78       28.49     43.60 o 
   3   9   7        3.70        0.00     17.64 o 
   5   9   7        9.31        0.00     24.83 o 
   7   9   7       80.05       88.91     29.57 o 
   9   9   7      423.28      369.94     53.14 o 
  11   9   7       99.93       22.45     44.49 o 
  13   9   7       42.10      124.68     53.20 o 
  15   9   7      160.57      121.99    108.60 o 
 -22  10   7       86.33        0.00    116.78 o 
 -20  10   7       52.70      156.48    105.10 o 
 -18  10   7       25.62       63.06     88.75 o 
 -16  10   7        0.68        0.00     60.72 o 
 -14  10   7       15.20        1.45     50.85 o 
 -12  10   7      478.71      446.18     23.91 o 
 -10  10   7      253.15      196.58     58.61 o 
  -8  10   7      169.00      135.46     48.81 o 
  -6  10   7      507.64      523.18     79.41 o 
  -4  10   7      572.41      604.42     66.84 o 
  -2  10   7        0.13       45.15     64.23 o 
   0  10   7      539.22      509.68     33.46 o 
   2  10   7       38.12       40.66     67.94 o 
   4  10   7       18.55       33.13     74.74 o 
   6  10   7        8.12       85.44     51.38 o 
   8  10   7       39.42       67.44    136.63 o 
  10  10   7       10.99        0.00    126.12 o 
  12  10   7       40.60       42.04     88.75 o 
 -19  11   7        1.99       86.42    105.10 o 
 -17  11   7        7.94        0.00    137.80 o 
 -15  11   7       36.60        0.00     53.84 o 
 -13  11   7      170.25      161.39     91.09 o 
 -11  11   7       12.40       16.93     54.71 o 
  -9  11   7       16.42       62.94    121.45 o 
  -7  11   7       99.46      115.80     66.56 o 
  -5  11   7        9.72      103.15     66.52 o 
  -3  11   7      149.35      235.76     72.81 o 
  -1  11   7       49.34       65.46    102.76 o 
   1  11   7        4.26       22.87     66.50 o 
   3  11   7        8.54        0.00     77.07 o 
   5  11   7        7.14        2.34    109.77 o 
   7  11   7      112.40      275.60    135.46 o 
   9  11   7       30.22        0.00    128.46 o 
 -14  12   7        0.88       45.58     57.75 o 
 -12  12   7      222.96      142.19     79.41 o 
 -10  12   7       19.80       92.12     66.14 o 
  -8  12   7      802.44      649.55     86.41 o 
  -6  12   7      181.56      218.24     70.96 o 
  -4  12   7      191.99       75.48     59.42 o 
  -2  12   7      132.95      102.22    106.27 o 
   0  12   7       38.74        8.62     74.48 o 
   2  12   7        0.83        0.00     93.42 o 
   4  12   7        0.04      128.46    137.80 o 
   6  12   7       14.73      144.80    107.44 o 
  -7  13   7       75.27      340.99    121.45 o 
  -5  13   7      102.07       27.58     72.61 o 
  -3  13   7      120.22        0.00    105.10 o 
 -32   0   8      196.25      100.43    130.79 o 
 -30   0   8      421.92      453.10     98.09 o 
 -28   0   8      601.59      543.03     82.57 o 
 -26   0   8      347.34      237.80     55.16 o 
 -24   0   8      191.85      218.33    102.76 o 
 -22   0   8     3629.63     3595.06    267.42 o 
 -20   0   8        0.08        7.18     31.93 o 
 -18   0   8        0.20        0.00     26.86 o 
 -16   0   8       49.14       37.72     32.91 o 
 -14   0   8      359.85      359.11     37.88 o 
 -12   0   8       28.54        5.33     29.19 o 
 -10   0   8      782.55      834.69     65.40 o 
  -8   0   8     9761.09    10435.70    516.16 o 
  -6   0   8      844.54      897.85     37.02 o 
  -4   0   8     2346.08     2520.06     74.74 o 
  -2   0   8     1748.02     1854.43     63.06 o 
   0   0   8      620.10      637.61     35.03 o 
   2   0   8       97.87       91.87     31.53 o 
   4   0   8       20.36        0.00     25.82 o 
   6   0   8     1308.06     1347.90     56.55 o 
   8   0   8      458.86      397.98     45.54 o 
  10   0   8       17.45        0.29     29.19 o 
  12   0   8        0.63        0.00     32.54 o 
  14   0   8      121.27      161.08     77.07 o 
  16   0   8      453.65      536.91     72.61 o 
  18   0   8       24.74        0.00     86.42 o 
  20   0   8      304.81       74.74    109.77 o 
 -31   1   8      198.93      287.90     76.77 o 
 -29   1   8       40.56        0.00     60.44 o 
 -27   1   8      254.32      298.86     45.01 o 
 -25   1   8      691.09      630.50     49.30 o 
 -23   1   8      352.07      351.00     39.66 o 
 -21   1   8       31.42       36.45     26.92 o 
 -19   1   8       17.23       31.53     34.05 o 
 -17   1   8      355.38      372.45     29.93 o 
 -15   1   8       17.53        0.00     18.90 o 
 -13   1   8      189.46      182.57     40.45 o 
 -11   1   8      253.59      281.46     21.02 o 
  -9   1   8      905.19      864.67     33.71 o 
  -7   1   8        0.01        0.00     14.00 o 
  -5   1   8      299.06      343.46     18.75 o 
  -3   1   8     1575.78     1649.86     40.87 o 
  -1   1   8      819.85      772.12     32.70 o 
   1   1   8       97.71       91.78     15.62 o 
   3   1   8      247.04      218.61     19.01 o 
   5   1   8      770.49      834.71     31.17 o 
   7   1   8     2172.97     2163.90     54.27 o 
   9   1   8      926.57      939.46     36.90 o 
  11   1   8      209.31      160.04     24.67 o 
  13   1   8     1336.40     1286.12     54.27 o 
  15   1   8        4.07        0.00     32.82 o 
  17   1   8      118.85      143.74     46.81 o 
  19   1   8      330.16      278.91     98.09 o 
  21   1   8      206.28      242.56     71.29 o 
 -30   2   8        0.01        0.00     57.73 o 
 -28   2   8       11.26       89.11     64.87 o 
 -26   2   8      294.45      234.91     51.29 o 
 -24   2   8     1812.79     1915.84     75.11 o 
 -22   2   8      505.99      483.35     41.60 o 
 -20   2   8     2070.12     1956.73     65.04 o 
 -18   2   8      729.68      731.56     42.48 o 
 -16   2   8       45.48       21.91     24.95 o 
 -14   2   8      621.12      527.57     29.00 o 
 -12   2   8      543.23      513.52     30.76 o 
 -10   2   8     1481.44     1620.43     44.98 o 
  -8   2   8     2037.98     1900.56     43.51 o 
  -6   2   8       12.20        4.87     27.02 o 
  -4   2   8      341.80      457.27     50.53 o 
  -2   2   8     1477.59     1534.34     36.48 o 
   0   2   8      130.03      174.22     17.28 o 
   2   2   8       85.20       28.66     17.28 o 
   4   2   8      102.99      146.99     30.30 o 
   6   2   8       38.68       16.74     18.39 o 
   8   2   8      945.63      906.68     36.21 o 
  10   2   8      174.16      197.90     26.25 o 
  12   2   8      807.54      808.34     50.30 o 
  14   2   8      370.00      390.45     50.35 o 
  16   2   8      360.50      371.12     39.70 o 
  18   2   8      336.60      388.67     80.74 o 
  20   2   8      185.81      121.96     74.74 o 
 -31   3   8       51.89        0.00     65.07 o 
 -29   3   8        0.18       48.88     55.76 o 
 -27   3   8        4.58        0.00     47.32 o 
 -25   3   8      119.70      129.90     41.39 o 
 -23   3   8       63.54        8.04     41.80 o 
 -21   3   8       66.06       42.68     48.88 o 
 -19   3   8      158.84      132.31     38.09 o 
 -17   3   8      685.05      761.97     38.09 o 
 -15   3   8      425.84      385.30     27.15 o 
 -13   3   8     2167.85     2143.19     57.72 o 
 -11   3   8     2779.94     2862.93     67.48 o 
  -9   3   8      127.65      149.89     22.67 o 
  -7   3   8        0.31       16.07     19.19 o 
  -5   3   8       50.91       11.55     25.20 o 
  -3   3   8     1383.44     1389.59     72.68 o 
  -1   3   8      434.20      476.32     20.20 o 
   1   3   8     1147.31     1150.03     66.56 o 
   3   3   8     1792.95     1623.87     73.61 o 
   5   3   8      340.88      373.78     22.65 o 
   7   3   8       27.27       50.93     20.75 o 
   9   3   8      805.94      750.85     33.07 o 
  11   3   8      746.34      721.70     36.44 o 
  13   3   8      113.29      122.93     31.60 o 
  15   3   8      278.27      281.92     89.00 o 
  17   3   8       48.08       83.95     34.80 o 
  19   3   8      505.00      474.14     87.42 o 
 -30   4   8       62.86       90.31     74.10 o 
 -28   4   8        2.33        0.00     42.88 o 
 -26   4   8      669.07      681.06    126.12 o 
 -24   4   8       15.05       29.30     39.78 o 
 -22   4   8      369.64      371.87     38.72 o 
 -20   4   8     1115.09     1082.32     50.14 o 
 -18   4   8      589.32      594.58     36.06 o 
 -16   4   8     3198.51     3132.21     82.93 o 
 -14   4   8      735.94      668.97     29.88 o 
 -12   4   8      809.07      701.29     42.14 o 
 -10   4   8      860.02      899.30     65.40 o 
  -8   4   8      837.07      868.83     40.33 o 
  -6   4   8      560.09      523.33     30.82 o 
  -4   4   8      136.58      131.71     33.80 o 
  -2   4   8     1252.25     1277.83     47.14 o 
   0   4   8       53.16       78.19     33.87 o 
   2   4   8     1436.87     1430.80    105.10 o 
   4   4   8     2950.25     2823.57     73.83 o 
   6   4   8      205.89      184.67     21.20 o 
   8   4   8       35.18       51.38     20.39 o 
  10   4   8     1672.58     1670.06     50.46 o 
  12   4   8        0.01       13.17     30.34 o 
  14   4   8      445.96      457.75     44.54 o 
  16   4   8      126.51      265.70     62.21 o 
  18   4   8        0.52       32.22     55.52 o 
  20   4   8      321.03      322.65     72.81 o 
 -29   5   8       41.10       19.79     82.01 o 
 -27   5   8      245.84      125.07     91.63 o 
 -25   5   8      426.03      436.44     52.81 o 
 -23   5   8        5.85       28.83     36.39 o 
 -21   5   8        0.26       79.56     30.68 o 
 -19   5   8       53.59        0.00     32.03 o 
 -17   5   8      943.51      871.21     38.46 o 
 -15   5   8      132.99      118.88     18.54 o 
 -13   5   8      138.47      141.99     21.91 o 
 -11   5   8      657.41      688.71    177.50 o 
  -9   5   8      192.11      183.40     38.27 o 
  -7   5   8     5519.93     6279.73    139.62 o 
  -5   5   8     5503.12     6101.46    140.07 o 
  -3   5   8     3121.99     3361.89     91.11 o 
  -1   5   8      304.85      292.77     38.57 o 
   1   5   8     1645.28     1645.08     39.70 o 
   3   5   8      341.00      349.32     31.53 o 
   5   5   8      361.27      314.64     20.18 o 
   7   5   8        1.15       33.63     22.92 o 
   9   5   8       37.23       35.94     22.25 o 
  11   5   8      348.02      367.45     32.85 o 
  13   5   8      101.66       45.12     31.00 o 
  15   5   8       52.75       54.46     35.28 o 
  17   5   8       17.11       65.08     42.78 o 
  19   5   8      291.04      292.94     70.35 o 
 -28   6   8       43.56        0.00     70.61 o 
 -26   6   8      101.59      122.74     62.00 o 
 -24   6   8      129.87       52.32     38.95 o 
 -22   6   8      118.56      139.66     37.32 o 
 -20   6   8      359.93      323.53     35.06 o 
 -18   6   8     1376.88     1370.45     53.75 o 
 -16   6   8        0.22        2.29     17.72 o 
 -14   6   8     3712.41     3674.88    160.50 o 
 -12   6   8     1059.56      893.41     91.09 o 
 -10   6   8      172.74      125.27     35.22 o 
  -8   6   8     4563.72     4703.69    112.09 o 
  -6   6   8      171.99      194.21     25.78 o 
  -4   6   8     2180.04     2153.96     74.18 o 
  -2   6   8     3076.84     3268.54    108.62 o 
   0   6   8     1244.90     1267.42    106.27 o 
   2   6   8     3876.51     3685.49    124.95 o 
   4   6   8        0.25        2.32     30.83 o 
   6   6   8      482.38      625.70     54.55 o 
   8   6   8     1051.76     1026.87     41.46 o 
  10   6   8        0.54        0.00     28.99 o 
  12   6   8       84.20      108.65     60.02 o 
  14   6   8       12.01        2.87     34.32 o 
  16   6   8      116.75      127.17     70.16 o 
  18   6   8       25.12        0.00     77.26 o 
 -27   7   8      228.92      252.24    114.44 o 
 -25   7   8      131.97       44.48     57.22 o 
 -23   7   8      116.44      127.96     58.39 o 
 -21   7   8       26.99       27.84     27.88 o 
 -19   7   8       35.71       31.98     47.88 o 
 -17   7   8        0.25        6.15     21.56 o 
 -15   7   8      568.43      489.52     22.29 o 
 -13   7   8       49.75       51.28     52.27 o 
 -11   7   8     3207.76     3473.03    119.31 o 
  -9   7   8      853.31      880.49     97.99 o 
  -7   7   8     1058.87     1122.60     56.51 o 
  -5   7   8      157.85      235.34     47.01 o 
  -3   7   8       75.58       45.14     47.52 o 
  -1   7   8      571.53      427.48     41.31 o 
   1   7   8       11.57       83.70     44.38 o 
   3   7   8      650.89      656.00     41.77 o 
   5   7   8       60.43       72.06     21.56 o 
   7   7   8       62.72       67.29     24.20 o 
   9   7   8      457.95      422.83     32.73 o 
  11   7   8      266.66      349.47     34.73 o 
  13   7   8        2.09        0.00     74.74 o 
  15   7   8       77.64       19.58     53.20 o 
 -24   8   8       25.89       60.72     98.09 o 
 -22   8   8      969.78      899.29    140.13 o 
 -20   8   8       73.14      139.59     45.62 o 
 -18   8   8      767.08      740.65     40.09 o 
 -16   8   8      589.37      531.80     93.42 o 
 -14   8   8      276.84      154.15     77.07 o 
 -12   8   8      167.21       82.70     50.46 o 
 -10   8   8       99.22      157.08     52.71 o 
  -8   8   8       75.93       78.92     50.22 o 
  -6   8   8      399.34      356.31     49.24 o 
  -4   8   8       20.96       22.90     48.60 o 
  -2   8   8      664.82      735.15     72.79 o 
   0   8   8       84.32      110.20    113.27 o 
   2   8   8       60.39       19.04     42.56 o 
   4   8   8      290.11      326.15     24.08 o 
   6   8   8        2.27        0.00     22.34 o 
   8   8   8      187.05      211.62     91.09 o 
  10   8   8       45.56       47.25     39.61 o 
  12   8   8       20.67      115.02     47.96 o 
  14   8   8      217.53      433.11     79.41 o 
 -23   9   8        3.60        0.00    151.81 o 
 -21   9   8       43.08       98.09    142.47 o 
 -19   9   8       14.57      137.80    121.45 o 
 -17   9   8       69.20      301.29    126.12 o 
 -15   9   8       54.56       29.58     49.22 o 
 -13   9   8        7.67        4.91     75.91 o 
 -11   9   8      512.53      603.02    128.46 o 
  -9   9   8      155.19      161.94     47.70 o 
  -7   9   8      107.00       27.50     42.63 o 
  -5   9   8       49.61        0.00     61.72 o 
  -3   9   8      829.93      836.75     79.41 o 
  -1   9   8      223.53      128.65     87.58 o 
   1   9   8       30.07      102.65     68.42 o 
   3   9   8       66.22       17.85    138.97 o 
   5   9   8      107.61       49.89     30.10 o 
   7   9   8       45.42       18.68    112.11 o 
   9   9   8      456.04      667.97    109.77 o 
  11   9   8      381.08      350.33    105.10 o 
  13   9   8       15.46       28.03     88.75 o 
 -20  10   8      121.27      156.48    147.14 o 
 -18  10   8       25.63      182.17    135.46 o 
 -16  10   8        0.20      111.70     55.54 o 
 -14  10   8      172.75      275.65     95.76 o 
 -12  10   8     1012.87     1018.18    103.93 o 
 -10  10   8       37.04        0.00     70.10 o 
  -8  10   8        0.00        0.00     85.25 o 
  -6  10   8        5.29        0.00    112.11 o 
  -4  10   8        1.43        8.22     51.30 o 
  -2  10   8       20.65       54.40     57.30 o 
   0  10   8        7.28       88.42     68.42 o 
   2  10   8      193.05      180.08     77.81 o 
   4  10   8      109.15        0.00     81.74 o 
   6  10   8       21.04        0.00    102.76 o 
   8  10   8       30.92      130.79    128.46 o 
  10  10   8       60.20       65.40     88.75 o 
 -17  11   8        2.25        0.00    122.62 o 
 -15  11   8       76.18       39.50     82.38 o 
 -13  11   8       23.33      120.89    137.80 o 
 -11  11   8      201.00      253.83     68.90 o 
  -9  11   8      164.67      170.99    155.31 o 
  -7  11   8       73.70        0.00     87.58 o 
  -5  11   8        0.00       40.13     53.83 o 
  -3  11   8      222.95      230.32     69.32 o 
  -1  11   8       70.76       34.20     77.81 o 
   1  11   8       83.77       10.46     80.81 o 
   3  11   8       64.91        4.67     81.74 o 
   5  11   8        1.40       65.40    130.79 o 
   7  11   8      246.10      252.24    142.47 o 
 -12  12   8      109.35        0.00     88.14 o 
 -10  12   8      109.66      138.95     87.48 o 
  -8  12   8       72.21       37.21     84.08 o 
  -6  12   8      116.88      143.28     70.50 o 
  -4  12   8        0.24        0.00     67.34 o 
  -2  12   8      104.15      230.17     91.47 o 
   0  12   8        1.48        0.00     83.61 o 
 -31   1   9        1.45        0.00     67.26 o 
 -29   1   9       82.38       78.98     62.58 o 
 -27   1   9       27.21        7.18    119.97 o 
 -25   1   9       74.09       24.53     35.35 o 
 -23   1   9      363.84      386.89     53.03 o 
 -21   1   9      750.61      729.74     42.91 o 
 -19   1   9       67.86       79.72     23.15 o 
 -17   1   9      683.14      713.46     37.84 o 
 -15   1   9     2529.12     2503.79     72.05 o 
 -13   1   9     2208.88     2052.15     58.12 o 
 -11   1   9       66.13      125.91     20.77 o 
  -9   1   9     2835.18     2921.13     64.05 o 
  -7   1   9      805.48      959.62     41.22 o 
  -5   1   9     1476.20     1502.15     34.16 o 
  -3   1   9       15.09       10.74     22.19 o 
  -1   1   9       69.56       97.19     16.27 o 
   1   1   9       86.29       96.39     36.20 o 
   3   1   9     2289.38     2038.43     57.02 o 
   5   1   9      322.78      325.28     26.54 o 
   7   1   9      964.06      951.47     36.23 o 
   9   1   9      275.97      182.24     27.64 o 
  11   1   9        8.61       29.64     28.71 o 
  13   1   9        6.87        0.00     30.60 o 
  15   1   9       25.05       43.50     43.86 o 
  17   1   9        5.24        0.00     49.78 o 
  19   1   9        0.87        0.00     61.51 o 
 -30   2   9       20.23        0.00    103.93 o 
 -28   2   9      412.64      244.65     57.17 o 
 -26   2   9       62.75       70.31     50.83 o 
 -24   2   9      338.52      371.56     48.21 o 
 -22   2   9       31.98       30.27     34.19 o 
 -20   2   9      573.64      561.63     44.50 o 
 -18   2   9     3569.43     3625.37    102.55 o 
 -16   2   9      233.99      209.53     25.94 o 
 -14   2   9     1412.20     1362.44     46.95 o 
 -12   2   9      193.61      211.71     21.72 o 
 -10   2   9       79.41       59.98     21.57 o 
  -8   2   9       61.11       59.39     14.32 o 
  -6   2   9      688.27      696.86     22.45 o 
  -4   2   9      612.70      628.32     20.93 o 
  -2   2   9      523.25      553.60     26.86 o 
   0   2   9      273.90      241.90     21.89 o 
   2   2   9      817.12      823.55     33.23 o 
   4   2   9     1047.67     1028.69     43.52 o 
   6   2   9      761.71      624.32     32.03 o 
   8   2   9      184.19      274.01     27.99 o 
  10   2   9      266.18      218.08     27.06 o 
  12   2   9       13.16        8.06     31.59 o 
  14   2   9       80.90      115.15     47.87 o 
  16   2   9       48.92        0.00     40.44 o 
  18   2   9       57.35       72.78     71.14 o 
 -29   3   9       65.05       96.98     63.07 o 
 -27   3   9      124.94      115.17     42.21 o 
 -25   3   9        7.25        0.00     39.71 o 
 -23   3   9       21.68       41.96     33.81 o 
 -21   3   9      161.20      136.56     30.43 o 
 -19   3   9     1350.32     1271.42     64.05 o 
 -17   3   9      381.65      492.39     48.54 o 
 -15   3   9     2572.35     2553.84     71.91 o 
 -13   3   9     1725.56     1649.97     50.90 o 
 -11   3   9     3335.54     3220.61     81.95 o 
  -9   3   9     2564.87     2981.77    137.80 o 
  -7   3   9      346.29      382.82     28.21 o 
  -5   3   9      104.59      151.15     26.01 o 
  -3   3   9       51.27       73.02     33.87 o 
  -1   3   9      172.43      107.76     18.68 o 
   1   3   9      856.33      945.99     33.60 o 
   3   3   9       92.93       64.87     20.13 o 
   5   3   9     1287.37     1185.69     38.17 o 
   7   3   9       32.95       72.33     23.85 o 
   9   3   9      860.97      863.16     61.35 o 
  11   3   9        4.79        1.88     25.04 o 
  13   3   9      185.89      170.53     39.77 o 
  15   3   9       80.29      173.37     46.03 o 
  17   3   9      627.46      729.80     81.44 o 
 -28   4   9       41.62       12.60     74.74 o 
 -26   4   9      109.50      156.23     50.36 o 
 -24   4   9       61.75      188.30     59.25 o 
 -22   4   9        8.81       19.90     56.63 o 
 -20   4   9        4.64        0.00     25.57 o 
 -18   4   9      303.43      310.51     37.08 o 
 -16   4   9      829.02      728.05     33.75 o 
 -14   4   9     3676.21     3725.31     96.38 o 
 -12   4   9     2897.25     3053.76    161.15 o 
 -10   4   9      996.91     1023.05     44.97 o 
  -8   4   9     2339.99     2450.78     93.95 o 
  -6   4   9     1755.50     1871.84     66.91 o 
  -4   4   9     2577.89     2570.55     74.11 o 
  -2   4   9       14.87       31.70     26.02 o 
   0   4   9     4691.00     4742.05    224.21 o 
   2   4   9       54.61        0.00     32.70 o 
   4   4   9     2270.63     2137.72     93.42 o 
   6   4   9      157.09      182.71     40.79 o 
   8   4   9        2.79       24.83     23.37 o 
  10   4   9      567.30      564.08     36.13 o 
  12   4   9        2.00       64.25     35.83 o 
  14   4   9        1.73        0.00     38.56 o 
  16   4   9        0.02       84.86     66.52 o 
 -27   5   9       49.90       50.88     61.13 o 
 -25   5   9       59.37       91.26     40.24 o 
 -23   5   9       77.04       80.79     34.27 o 
 -21   5   9        8.24       48.82     31.01 o 
 -19   5   9     1811.05     1621.58     60.09 o 
 -17   5   9      330.39      412.13     29.35 o 
 -15   5   9      156.01      131.44     19.16 o 
 -13   5   9       20.99        0.00     68.90 o 
 -11   5   9     1328.24     1230.64     63.82 o 
  -9   5   9     1110.63     1256.88     54.58 o 
  -7   5   9       61.22       30.61     27.92 o 
  -5   5   9     1488.43     1598.18     55.32 o 
  -3   5   9      446.76      564.92     56.08 o 
  -1   5   9      262.43      239.10     37.02 o 
   1   5   9      875.70      888.44     50.94 o 
   3   5   9       71.13       60.38     19.78 o 
   5   5   9      166.91      159.05     36.39 o 
   7   5   9        5.61        0.00     21.20 o 
   9   5   9      298.45      338.39     52.59 o 
  11   5   9        3.46       40.13     30.00 o 
  13   5   9     1259.44     1278.15     87.14 o 
  15   5   9       13.36       57.76     50.71 o 
 -26   6   9       10.13      135.46    109.77 o 
 -24   6   9      167.70      150.94     50.12 o 
 -22   6   9      373.03      384.38     38.83 o 
 -20   6   9      423.63      404.47    106.70 o 
 -18   6   9      523.85      595.72     34.09 o 
 -16   6   9      144.90      215.62    110.94 o 
 -14   6   9      202.32      338.81     58.73 o 
 -12   6   9      463.92      575.04     55.47 o 
 -10   6   9      166.39      188.36     31.68 o 
  -8   6   9      135.75      108.12     48.60 o 
  -6   6   9     1795.83     1834.12     63.14 o 
  -4   6   9      744.31      738.27     96.94 o 
  -2   6   9      397.89      363.62    128.46 o 
   0   6   9     1147.91     1042.02     73.57 o 
   2   6   9      422.41      384.67    136.63 o 
   4   6   9      636.18      634.31     30.36 o 
   6   6   9       21.55        0.00     21.49 o 
   8   6   9      573.09      614.63     39.10 o 
  10   6   9       70.61       92.11     36.11 o 
  12   6   9      152.98       82.87     41.67 o 
  14   6   9      251.24      181.09     65.43 o 
 -25   7   9      204.29      147.14    107.44 o 
 -23   7   9       11.17        0.00     88.75 o 
 -21   7   9      396.91      499.81    109.77 o 
 -19   7   9        2.09        0.00     33.24 o 
 -17   7   9       18.62      217.21    102.76 o 
 -15   7   9      191.57      133.87    130.79 o 
 -13   7   9      341.61      357.44     93.06 o 
 -11   7   9        1.04        9.83     38.65 o 
  -9   7   9      184.03      243.31     29.57 o 
  -7   7   9       10.58       10.25     21.85 o 
  -5   7   9       22.49       65.68     51.81 o 
  -3   7   9      356.01      318.32     42.95 o 
  -1   7   9       34.18       35.73     44.49 o 
   1   7   9       90.18      124.00     50.91 o 
   3   7   9       73.99       50.51     57.22 o 
   5   7   9       15.88       27.92     43.21 o 
   7   7   9       16.40        0.00     37.37 o 
   9   7   9       83.43      123.08     54.89 o 
  11   7   9        4.68        0.00     41.90 o 
  13   7   9      293.63      378.36    107.44 o 
 -24   8   9      379.86      189.18    147.14 o 
 -22   8   9      319.42      214.87    140.13 o 
 -20   8   9      719.20      705.34    144.80 o 
 -18   8   9        1.73       32.70     86.42 o 
 -16   8   9     1281.98     1681.60    170.50 o 
 -14   8   9      275.32      272.03     62.19 o 
 -12   8   9        0.07        0.00     28.24 o 
 -10   8   9     2495.91     2446.20    140.13 o 
  -8   8   9      438.61      410.36     60.44 o 
  -6   8   9     1465.73     1520.21     79.98 o 
  -4   8   9       50.02       35.67     51.85 o 
  -2   8   9      590.71      441.85     65.07 o 
   0   8   9      208.47      292.05    158.82 o 
   2   8   9        0.24       60.72     53.57 o 
   4   8   9      138.05      245.23    107.44 o 
   6   8   9        9.87        0.00    109.77 o 
   8   8   9       51.97        0.00    114.44 o 
  10   8   9       48.73        0.00     84.08 o 
  12   8   9      264.89      126.12     95.76 o 
 -21   9   9        0.20       84.08    105.10 o 
 -19   9   9      233.02       63.06     95.76 o 
 -17   9   9        2.96        0.00     74.74 o 
 -15   9   9       63.63        0.00     91.09 o 
 -13   9   9       53.14        9.37     68.90 o 
 -11   9   9      128.37      172.83     84.08 o 
  -9   9   9       19.34        0.00     58.39 o 
  -7   9   9        8.78      161.87     95.76 o 
  -5   9   9       66.45       22.10     67.17 o 
  -3   9   9       24.54       62.34     71.48 o 
  -1   9   9      111.05      227.79    175.17 o 
   1   9   9        0.10       57.86     66.56 o 
   3   9   9        0.77       21.13     52.75 o 
   5   9   9      259.34      205.53    123.78 o 
   7   9   9      383.86      457.77    130.79 o 
   9   9   9        9.24       16.35     91.09 o 
 -18  10   9        5.63        0.00     90.31 o 
 -16  10   9      262.16       92.65     88.10 o 
 -14  10   9      490.46      666.64     85.97 o 
 -12  10   9        0.71      144.75     76.14 o 
 -10  10   9      173.74      132.17     76.14 o 
  -8  10   9      211.76      356.96     84.18 o 
  -6  10   9     1815.14     2248.86    137.99 o 
  -4  10   9        8.41      280.75    168.16 o 
  -2  10   9      164.32      252.87     79.47 o 
   0  10   9      189.09      317.49     85.25 o 
   2  10   9       99.13       67.73     56.81 o 
   4  10   9       40.72       18.68    123.78 o 
   6  10   9       28.39       95.76     91.09 o 
 -13  11   9        0.55       80.03     83.45 o 
 -11  11   9       36.46        0.00     61.13 o 
  -9  11   9        7.44       37.11     66.75 o 
  -7  11   9       11.38       22.16     73.44 o 
  -5  11   9       48.30       89.06     75.75 o 
  -3  11   9      128.17      270.97     87.79 o 
  -1  11   9       90.93       64.44     98.09 o 
   1  11   9       29.58       85.16     73.57 o 
 -30   0  10      355.37      322.31     88.75 o 
 -28   0  10      348.16      214.87    112.11 o 
 -26   0  10       22.99       80.51     53.57 o 
 -24   0  10      790.35      691.74     64.47 o 
 -22   0  10      507.92      460.97     56.81 o 
 -20   0  10      474.30      529.03    151.81 o 
 -18   0  10     1346.05     1267.82     73.48 o 
 -16   0  10      415.61      408.92     44.50 o 
 -14   0  10     1234.79     1272.10     62.76 o 
 -12   0  10      564.81      456.05     40.23 o 
 -10   0  10     2486.78     2506.91    115.61 o 
  -8   0  10     1294.43     1101.60     93.42 o 
  -6   0  10     4358.94     4178.30    112.11 o 
  -4   0  10     3392.03     3580.40    102.76 o 
  -2   0  10     1789.84     1749.33     63.06 o 
   0   0  10      372.05      378.36     37.37 o 
   2   0  10       21.67        0.00     30.36 o 
   4   0  10     4615.59     4208.66    151.81 o 
   6   0  10      345.75      277.10     59.56 o 
   8   0  10      482.94      603.17     51.96 o 
  10   0  10      118.71      123.41     41.19 o 
  12   0  10       93.69       56.05     49.05 o 
  14   0  10       76.74      119.11     91.09 o 
  16   0  10       70.73      168.16    105.10 o 
 -29   1  10      293.36      285.95     73.44 o 
 -27   1  10        5.68        0.00     46.23 o 
 -25   1  10      744.71      670.77     54.55 o 
 -23   1  10      230.10      211.76     36.74 o 
 -21   1  10      130.77       94.84     41.46 o 
 -19   1  10      234.16      260.86     32.66 o 
 -17   1  10       80.94       22.66     40.45 o 
 -15   1  10      434.18      443.73     31.69 o 
 -13   1  10       57.80       52.33     27.31 o 
 -11   1  10        6.43       10.72     17.33 o 
  -9   1  10      453.63      403.35     22.88 o 
  -7   1  10      162.60      170.96     19.21 o 
  -5   1  10      138.71      127.47     25.69 o 
  -3   1  10       68.56       91.72     51.38 o 
  -1   1  10      120.23      137.18     19.61 o 
   1   1  10        1.86       20.44     19.01 o 
   3   1  10      264.55      213.95     23.56 o 
   5   1  10       15.88        0.00     22.25 o 
   7   1  10        4.21        5.26     23.86 o 
   9   1  10        1.36        2.08     34.05 o 
  11   1  10        5.74        0.00     33.91 o 
  13   1  10       61.00       16.90     47.74 o 
  15   1  10      158.63      277.80    133.13 o 
 -28   2  10       53.91       30.63     47.96 o 
 -26   2  10       77.11       50.07     36.55 o 
 -24   2  10       11.31       66.20     41.70 o 
 -22   2  10      360.35      381.65     60.01 o 
 -20   2  10      127.30      245.98     43.49 o 
 -18   2  10       33.38      110.40     25.79 o 
 -16   2  10       40.24       10.32     28.60 o 
 -14   2  10     1433.05     1366.11     49.29 o 
 -12   2  10     1034.11      926.44     37.51 o 
 -10   2  10     2592.21     2471.32     66.68 o 
  -8   2  10     1247.11     1211.74     36.76 o 
  -6   2  10      991.11      994.17     78.90 o 
  -4   2  10     1395.74     1417.60     38.72 o 
  -2   2  10        0.85       32.23     16.27 o 
   0   2  10      265.85      185.79     23.56 o 
   2   2  10        0.12        0.00     19.81 o 
   4   2  10      264.16      197.56     31.42 o 
   6   2  10      702.90      826.68     38.28 o 
   8   2  10      402.07      356.75     31.83 o 
  10   2  10      165.07      148.57     76.31 o 
  12   2  10      265.03      176.32     40.79 o 
  14   2  10      259.24      323.04     61.48 o 
  16   2  10       19.33        0.00    175.17 o 
 -29   3  10       13.05       57.52     66.75 o 
 -27   3  10       82.36        0.00     47.58 o 
 -25   3  10      137.67      196.21     44.23 o 
 -23   3  10        3.70        0.00     29.04 o 
 -21   3  10      886.15      973.65     50.26 o 
 -19   3  10      497.27      461.68     35.41 o 
 -17   3  10      390.03      341.37     50.57 o 
 -15   3  10     1770.06     1779.74     59.14 o 
 -13   3  10      471.78      486.33     24.38 o 
 -11   3  10      384.21      400.05     28.23 o 
  -9   3  10       16.52       25.15     32.06 o 
  -7   3  10      152.32      187.92     31.08 o 
  -5   3  10      253.28      257.97     32.88 o 
  -3   3  10       44.68       25.56     12.85 o 
  -1   3  10     5486.30     5378.95    128.46 o 
   1   3  10     1272.50     1171.79     42.75 o 
   3   3  10      121.37      162.35     22.23 o 
   5   3  10      450.79      412.83     39.70 o 
   7   3  10       29.39        0.00     24.83 o 
   9   3  10       13.50        0.00     33.09 o 
  11   3  10        0.09        0.00     34.13 o 
  13   3  10        2.40       10.82     45.62 o 
  15   3  10        9.29        0.00     89.92 o 
 -28   4  10        4.34      287.27    137.80 o 
 -26   4  10       17.00      113.68     58.88 o 
 -24   4  10       92.52       12.16     54.61 o 
 -22   4  10       81.62      103.62     30.11 o 
 -20   4  10       56.57        8.22     51.25 o 
 -18   4  10        0.21        0.00     25.75 o 
 -16   4  10      988.07      907.63     55.62 o 
 -14   4  10       14.13       41.94     54.86 o 
 -12   4  10      160.87      178.19     53.24 o 
 -10   4  10        1.42       33.79     28.65 o 
  -8   4  10     1146.62     1192.89     71.70 o 
  -6   4  10      102.30       99.55     33.09 o 
  -4   4  10     1695.56     1661.57     75.91 o 
  -2   4  10     1470.52     1603.35     61.25 o 
   0   4  10      102.24      107.63     13.52 o 
   2   4  10      136.12       87.09     24.52 o 
   4   4  10      701.88      797.52     73.57 o 
   6   4  10       94.29      100.79     29.71 o 
   8   4  10        4.01       39.66     30.95 o 
  10   4  10      174.75      188.93     30.68 o 
  12   4  10        2.90       17.86     37.17 o 
  14   4  10      367.62      401.98     96.93 o 
 -27   5  10        0.84      105.10    133.13 o 
 -25   5  10       26.29        0.00    130.79 o 
 -23   5  10      111.64       65.40    109.77 o 
 -21   5  10      214.33      170.07     54.95 o 
 -19   5  10      113.40      196.09     33.07 o 
 -17   5  10        5.68       21.10     40.17 o 
 -15   5  10      196.53      123.07     52.75 o 
 -13   5  10      491.79      526.57     57.00 o 
 -11   5  10       46.67       28.48     43.05 o 
  -9   5  10       50.38       78.71     31.08 o 
  -7   5  10       32.89       63.64     33.72 o 
  -5   5  10      428.60      378.71     41.75 o 
  -3   5  10      376.69      445.95     37.12 o 
  -1   5  10       14.38        0.00     40.87 o 
   1   5  10      866.28      779.30     94.59 o 
   3   5  10       26.35        0.00     15.58 o 
   5   5  10      950.17      853.74     51.38 o 
   7   5  10       18.33       64.44     39.47 o 
   9   5  10       80.61      120.43     36.74 o 
  11   5  10        2.69       77.53     40.47 o 
  13   5  10        5.19      125.58    101.60 o 
 -26   6  10       15.02        0.00    149.48 o 
 -24   6  10      292.11      212.54    133.13 o 
 -22   6  10       93.48      175.17     93.42 o 
 -20   6  10        8.04       58.39     79.41 o 
 -18   6  10        2.35        0.00     95.76 o 
 -16   6  10      228.56      222.34     70.78 o 
 -14   6  10      414.67      695.58     65.91 o 
 -12   6  10     2153.91     2364.89    110.96 o 
 -10   6  10      243.12      275.70     69.39 o 
  -8   6  10       13.09       40.25     46.92 o 
  -6   6  10     2715.33     2755.05     85.85 o 
  -4   6  10        3.17        0.00     43.65 o 
  -2   6  10      535.98      554.51    166.99 o 
   0   6  10      962.33     1035.37     72.95 o 
   2   6  10      483.73      553.98     78.24 o 
   4   6  10      304.42      256.91     79.41 o 
   6   6  10      663.45      824.45    128.46 o 
   8   6  10        0.05        0.00    105.10 o 
  10   6  10       58.67      149.48    116.78 o 
  12   6  10       18.52        0.00    119.11 o 
 -23   7  10       12.16        7.01    142.47 o 
 -21   7  10       37.12      170.50    126.12 o 
 -19   7  10       26.39        0.00     74.74 o 
 -17   7  10      353.30      478.79     98.09 o 
 -15   7  10       12.48        0.00     72.40 o 
 -13   7  10      522.08      488.42     47.61 o 
 -11   7  10       47.44       21.52     54.93 o 
  -9   7  10      244.39      306.03     36.69 o 
  -7   7  10       12.29        3.16     29.92 o 
  -5   7  10      144.86      124.49     57.95 o 
  -3   7  10      848.17      940.81     76.31 o 
  -1   7  10        9.11       30.63     85.25 o 
   1   7  10      665.37      772.62     85.04 o 
   3   7  10       64.38        0.00     69.36 o 
   5   7  10      273.27      373.69     95.76 o 
   7   7  10       63.23      193.85    109.77 o 
   9   7  10      411.05      504.48    140.13 o 
  11   7  10        2.96        0.00    130.79 o 
 -22   8  10        3.30      121.45    112.11 o 
 -20   8  10      811.15      845.47    140.13 o 
 -18   8  10       38.41        0.00    123.78 o 
 -16   8  10      321.33      370.59     75.55 o 
 -14   8  10       28.69       64.67     75.74 o 
 -12   8  10      248.94      424.27    130.79 o 
 -10   8  10       10.97        0.00     85.25 o 
  -8   8  10       24.48      110.82     71.48 o 
  -6   8  10        2.69       27.49     71.48 o 
  -4   8  10       54.30      131.40    110.94 o 
  -2   8  10        2.90        0.00     72.67 o 
   0   8  10      100.90      158.65     64.33 o 
   2   8  10      881.54     1014.71     98.06 o 
   4   8  10        2.07        0.00     79.41 o 
   6   8  10      319.13      530.17    140.13 o 
   8   8  10       26.82      207.86    133.13 o 
 -19   9  10      102.19      201.95     74.98 o 
 -17   9  10      194.25      196.77     90.34 o 
 -15   9  10      377.84      539.68    161.15 o 
 -13   9  10        6.96        0.00     63.06 o 
 -11   9  10      150.52      141.13     94.59 o 
  -9   9  10      248.09      219.02     63.86 o 
  -7   9  10       53.54       99.41     64.53 o 
  -5   9  10       62.31      147.14    128.46 o 
  -3   9  10        0.01      105.33     66.21 o 
  -1   9  10       10.40        0.00    164.66 o 
   1   9  10      166.93      236.50    177.50 o 
   3   9  10        0.02        0.00     88.75 o 
   5   9  10      225.26      189.18    133.13 o 
 -16  10  10        5.89      217.33     92.37 o 
 -14  10  10       15.30       16.00     91.47 o 
 -12  10  10        3.78       46.23    158.82 o 
 -10  10  10      121.25      160.74    117.95 o 
  -8  10  10       14.38        0.00     88.75 o 
  -6  10  10      167.99      114.78     93.42 o 
  -4  10  10       60.23        0.00     84.94 o 
  -2  10  10       36.65       72.25    128.46 o 
   0  10  10       96.75       81.10     92.09 o 
   2  10  10       95.51       53.72    135.46 o 
 -27   1  11       28.01       70.54     69.30 o 
 -25   1  11        0.89        0.00     54.63 o 
 -23   1  11      371.02      378.21     76.19 o 
 -21   1  11        0.00        0.00     55.96 o 
 -19   1  11        1.67       16.42     30.79 o 
 -17   1  11       31.51       44.00     29.11 o 
 -15   1  11       33.06        0.00     25.63 o 
 -13   1  11      152.76      167.25     23.93 o 
 -11   1  11      478.74      545.49     32.70 o 
  -9   1  11      193.26      221.93     23.13 o 
  -7   1  11        4.28        0.00     17.94 o 
  -5   1  11      314.69      330.26     25.69 o 
  -3   1  11     1077.09      855.51     39.70 o 
  -1   1  11       22.36       15.79     20.59 o 
   1   1  11       10.24       42.56     21.89 o 
   3   1  11        1.30       33.63     28.58 o 
   5   1  11       48.35       96.48     31.92 o 
   7   1  11      112.21       98.24     29.14 o 
   9   1  11      124.37       79.41     37.98 o 
  11   1  11       26.51        2.87     37.12 o 
  13   1  11        1.18       78.22     74.74 o 
 -28   2  11       53.28       32.70    126.12 o 
 -26   2  11      128.88      150.59     63.93 o 
 -24   2  11      205.70      105.11     40.76 o 
 -22   2  11      525.06      610.64     46.17 o 
 -20   2  11      703.96      690.63     56.97 o 
 -18   2  11        0.29       20.36     27.50 o 
 -16   2  11      636.67      613.92     38.86 o 
 -14   2  11      838.37      726.83     35.54 o 
 -12   2  11      249.86      277.39     34.81 o 
 -10   2  11      129.30      122.00     32.35 o 
  -8   2  11      104.99      133.26     25.90 o 
  -6   2  11       97.41       82.43     17.52 o 
  -4   2  11      734.65      701.84     30.36 o 
  -2   2  11        0.18        8.76     25.69 o 
   0   2  11      902.02      883.74     84.08 o 
   2   2  11      145.78      164.71     37.37 o 
   4   2  11        3.80        0.00     37.37 o 
   6   2  11       49.51       27.03     33.63 o 
   8   2  11      288.90      371.26     51.77 o 
  10   2  11       41.72       41.24     91.09 o 
  12   2  11        0.36        0.00     69.48 o 
 -27   3  11      128.74      275.60     98.09 o 
 -25   3  11        0.42        0.00     74.74 o 
 -23   3  11       30.15       55.72     38.20 o 
 -21   3  11        0.21        0.00     30.61 o 
 -19   3  11       43.87       53.90     26.40 o 
 -17   3  11       49.78       68.16     34.72 o 
 -15   3  11        5.33       14.84     17.88 o 
 -13   3  11       80.79       72.62     24.27 o 
 -11   3  11        3.31       27.93     83.10 o 
  -9   3  11      309.40      375.82     64.91 o 
  -7   3  11        4.59       41.27     31.06 o 
  -5   3  11      239.24      253.94     51.38 o 
  -3   3  11       18.69       17.35     13.01 o 
  -1   3  11       36.71       13.12     18.58 o 
   1   3  11      104.07       21.69     58.39 o 
   3   3  11      275.40      272.49     29.34 o 
   5   3  11        7.23       35.03     32.70 o 
   7   3  11      205.09      226.78     51.38 o 
   9   3  11        2.83        0.00     46.05 o 
  11   3  11      316.14      346.90     61.52 o 
 -26   4  11      114.33      172.83    128.46 o 
 -24   4  11       17.68      205.53    128.46 o 
 -22   4  11      111.74        0.00     72.40 o 
 -20   4  11        0.50        6.25     56.93 o 
 -18   4  11        1.92        0.00     30.30 o 
 -16   4  11       36.69       80.79     51.85 o 
 -14   4  11       29.45       20.15     52.50 o 
 -12   4  11        6.41       16.85     36.53 o 
 -10   4  11      196.59      194.93     34.03 o 
  -8   4  11       29.52       62.13     39.97 o 
  -6   4  11      620.52      721.06     45.76 o 
  -4   4  11      712.78      916.04     92.25 o 
  -2   4  11        1.17        0.00     32.83 o 
   0   4  11       29.58       10.90     25.69 o 
   2   4  11       20.58       16.07     49.05 o 
   4   4  11       16.26        0.00     37.12 o 
   6   4  11        5.07       43.12     80.58 o 
   8   4  11       55.31        0.00     67.73 o 
  10   4  11       50.89        0.00    112.11 o 
  12   4  11      189.31       74.74    116.78 o 
 -25   5  11       21.95       16.35     98.09 o 
 -23   5  11       10.84       46.71     79.41 o 
 -21   5  11       33.58      184.51    114.44 o 
 -19   5  11       34.81        0.00     95.76 o 
 -17   5  11      187.58      182.55     57.89 o 
 -15   5  11       85.47       11.99     53.41 o 
 -13   5  11       89.49      147.22     46.81 o 
 -11   5  11       27.82       46.06     41.13 o 
  -9   5  11       82.19       81.15     37.90 o 
  -7   5  11      311.59      216.23     38.13 o 
  -5   5  11       77.54      100.43     99.26 o 
  -3   5  11       71.08      114.36     43.62 o 
  -1   5  11      577.24      579.39     61.87 o 
   1   5  11     1017.18      935.26     68.20 o 
   3   5  11       29.17       19.85     49.54 o 
   5   5  11       98.06        9.34    102.76 o 
   7   5  11       35.85        0.00     98.09 o 
   9   5  11        6.56        9.34    109.77 o 
  11   5  11       22.49       86.42    121.45 o 
 -24   6  11      230.64       14.01     91.09 o 
 -22   6  11       12.61      130.79     95.76 o 
 -20   6  11        3.01       67.73    121.45 o 
 -18   6  11        8.57        0.00    102.76 o 
 -16   6  11        6.07        9.24    108.60 o 
 -14   6  11       10.09       22.00     42.17 o 
 -12   6  11       89.65       65.74     35.55 o 
 -10   6  11      223.55      277.33     36.64 o 
  -8   6  11        2.24        0.00     48.61 o 
  -6   6  11      129.96      139.94     56.66 o 
  -4   6  11       28.70       92.55     57.75 o 
  -2   6  11       29.42        3.40    102.76 o 
   0   6  11       14.10       42.04     58.30 o 
   2   6  11        0.09        9.09     59.45 o 
   4   6  11       46.02       37.37     72.40 o 
   6   6  11        1.75       49.05    114.44 o 
   8   6  11       84.22        0.00     74.74 o 
 -21   7  11       16.30       44.38    100.43 o 
 -19   7  11       91.17       98.09     79.41 o 
 -17   7  11      218.64      237.17     70.35 o 
 -15   7  11       59.11      156.36    152.98 o 
 -13   7  11      889.80     1033.00     71.23 o 
 -11   7  11        4.02       13.80     32.45 o 
  -9   7  11      198.02      241.90     39.95 o 
  -7   7  11      342.07      346.27     78.24 o 
  -5   7  11      546.62      565.84     77.07 o 
  -3   7  11      770.25      837.86     84.08 o 
  -1   7  11       84.25       79.41    121.45 o 
   1   7  11      283.01      328.03    116.78 o 
   3   7  11       65.61       84.08    116.78 o 
   5   7  11      212.89        7.01    126.12 o 
   7   7  11       77.10      308.29    128.46 o 
 -18   8  11        0.11        0.00     89.45 o 
 -16   8  11      378.07      526.73    101.40 o 
 -14   8  11        7.88        0.00     79.47 o 
 -12   8  11       70.62        0.00     67.73 o 
 -10   8  11       32.15      115.86     58.47 o 
  -8   8  11       12.18        4.36    143.64 o 
  -6   8  11       13.76        0.00    141.30 o 
  -4   8  11       38.32        0.00     75.97 o 
  -2   8  11        5.90       56.59     80.58 o 
   0   8  11       30.63        0.00     86.42 o 
   2   8  11        7.17       99.48    156.48 o 
   4   8  11        0.30      109.77     98.09 o 
 -15   9  11        0.04        0.00     90.90 o 
 -13   9  11        0.23        0.00    100.43 o 
 -11   9  11       27.21       36.30     61.04 o 
  -9   9  11      323.95      435.77     80.17 o 
  -7   9  11       73.72       23.12     71.17 o 
  -5   9  11      296.04      347.75    165.82 o 
  -3   9  11       49.45      320.83     94.09 o 
  -1   9  11       41.95        0.00    114.44 o 
   1   9  11      152.10      216.21    129.62 o 
 -26   0  12        3.03        0.00     84.08 o 
 -24   0  12      151.36       81.74     86.42 o 
 -22   0  12      913.64      758.89     75.02 o 
 -20   0  12     1016.35     1199.47    239.39 o 
 -18   0  12      853.05      719.29     84.08 o 
 -16   0  12      209.92      367.56     48.53 o 
 -14   0  12       55.27       70.33     36.48 o 
 -12   0  12        1.70        0.45     34.54 o 
 -10   0  12      286.47      263.92     35.03 o 
  -8   0  12        7.39        0.00     30.36 o 
  -6   0  12      270.70      348.00     37.37 o 
  -4   0  12      322.86      252.24     37.37 o 
  -2   0  12       18.12       51.38     32.70 o 
   0   0  12       86.17       86.42     37.37 o 
   2   0  12      487.70      378.36     53.72 o 
   4   0  12      291.49      235.89     49.05 o 
   6   0  12       34.86       56.05     42.04 o 
   8   0  12      236.31      263.92     91.09 o 
  10   0  12      551.17      604.91    121.45 o 
 -25   1  12      368.61      476.45    114.44 o 
 -23   1  12      291.88      355.96     76.74 o 
 -21   1  12      420.37      346.93     42.38 o 
 -19   1  12        2.97       21.54     31.16 o 
 -17   1  12        2.55        3.10     38.77 o 
 -15   1  12       97.17      141.19     35.03 o 
 -13   1  12        4.01        0.00     21.71 o 
 -11   1  12      706.32      649.09     32.05 o 
  -9   1  12        4.42       31.30     19.43 o 
  -7   1  12      315.28      354.96     26.27 o 
  -5   1  12      783.87      734.93     32.54 o 
  -3   1  12       13.00       21.02     49.05 o 
  -1   1  12      242.03      199.62     25.56 o 
   1   1  12       96.24       25.69     27.21 o 
   3   1  12        3.40        0.00     31.38 o 
   5   1  12       14.68        0.00     59.56 o 
   7   1  12        1.33       53.79     50.12 o 
   9   1  12       32.04        0.00    129.62 o 
 -26   2  12      157.57      420.40    130.79 o 
 -24   2  12      128.83      154.15    112.11 o 
 -22   2  12      208.17      231.33    144.80 o 
 -20   2  12      348.01      344.44     55.86 o 
 -18   2  12       55.97       59.23     53.05 o 
 -16   2  12        0.96        6.78     58.40 o 
 -14   2  12        6.35       17.63     24.47 o 
 -12   2  12       22.15        1.70     31.23 o 
 -10   2  12      158.51      189.39     18.50 o 
  -8   2  12        0.34       26.63     16.91 o 
  -6   2  12        9.11        3.36     16.91 o 
  -4   2  12       54.95       38.30     19.43 o 
  -2   2  12        4.09        0.00     19.43 o 
   0   2  12      107.18       79.68     27.50 o 
   2   2  12        0.44        0.00     29.71 o 
   4   2  12       59.89      138.39     45.39 o 
   6   2  12        2.46        0.00     41.43 o 
   8   2  12       75.89       77.07     72.40 o 
  10   2  12       15.71       28.03    100.43 o 
 -25   3  12      114.28        0.00    119.11 o 
 -23   3  12       99.09      121.45    109.77 o 
 -21   3  12        0.14       58.39     66.06 o 
 -19   3  12      525.94      313.43     66.75 o 
 -17   3  12      155.35      287.27     98.09 o 
 -15   3  12        1.32        0.00     40.99 o 
 -13   3  12      100.91      105.78     43.65 o 
 -11   3  12       94.66       61.27     29.83 o 
  -9   3  12      174.91      248.89     41.85 o 
  -7   3  12      491.97      587.59     47.83 o 
  -5   3  12       16.42       34.72     40.08 o 
  -3   3  12       20.10        0.00     53.72 o 
  -1   3  12      239.24      153.27     54.07 o 
   1   3  12       70.60       93.97     46.35 o 
   3   3  12        0.00        0.00     49.05 o 
   5   3  12       21.75       18.68     65.40 o 
   7   3  12        1.07       93.42     95.76 o 
   9   3  12       87.47      130.79     84.08 o 
 -24   4  12        2.01       91.09     86.42 o 
 -22   4  12       43.22       28.03     74.74 o 
 -20   4  12       14.29        0.00     98.09 o 
 -18   4  12      262.16      423.28    151.81 o 
 -16   4  12      126.42      270.52     86.42 o 
 -14   4  12        6.31       26.05     38.23 o 
 -12   4  12      108.99      181.05     56.44 o 
 -10   4  12        0.33        0.00     35.33 o 
  -8   4  12        2.80        0.00     77.63 o 
  -6   4  12      503.02      432.59     64.23 o 
  -4   4  12       60.20       28.66     32.45 o 
  -2   4  12      173.09      145.12     49.22 o 
   0   4  12       13.15        0.00     55.30 o 
   2   4  12       34.44      223.88     75.91 o 
   4   4  12       13.81       65.40    105.10 o 
   6   4  12        9.70       98.09     77.07 o 
   8   4  12       67.32      219.54    114.44 o 
 -23   5  12      256.22      231.22    133.13 o 
 -21   5  12       24.62       56.05    121.45 o 
 -19   5  12       25.63        0.00    109.77 o 
 -17   5  12        2.71        0.00     58.39 o 
 -15   5  12       73.12      148.34     63.06 o 
 -13   5  12      106.95       62.06     79.04 o 
 -11   5  12       19.98      218.81     45.31 o 
  -9   5  12       89.37      144.83     41.62 o 
  -7   5  12      881.92     1048.55     56.12 o 
  -5   5  12        0.00       43.63     93.42 o 
  -3   5  12      103.26       98.09     49.05 o 
  -1   5  12      569.42      695.90     79.06 o 
   1   5  12       13.04       45.73     56.49 o 
   3   5  12       17.05      207.86    109.77 o 
   5   5  12        8.32       70.07    102.76 o 
   7   5  12       29.18      284.94    135.46 o 
 -20   6  12       16.13        0.00    130.79 o 
 -18   6  12        5.05        0.00     64.34 o 
 -16   6  12      566.77      623.03     84.08 o 
 -14   6  12       45.77       35.77     44.49 o 
 -12   6  12      450.65      545.27    107.44 o 
 -10   6  12       88.21      151.08     44.45 o 
  -8   6  12       69.33      112.76     50.21 o 
  -6   6  12      447.94      580.58     57.58 o 
  -4   6  12        1.31        0.00    106.27 o 
  -2   6  12       55.14        0.00     75.48 o 
   0   6  12       20.45        0.00     65.66 o 
   2   6  12        1.98       59.19     65.56 o 
   4   6  12        4.41       23.36    119.11 o 
 -17   7  12       39.10      184.51     90.83 o 
 -15   7  12       62.21        0.00     70.07 o 
 -13   7  12        2.78        0.00     80.58 o 
 -11   7  12       65.07        8.65    109.77 o 
  -9   7  12       12.88       23.58     63.65 o 
  -7   7  12       83.95       65.29     73.57 o 
  -5   7  12      106.99       67.67     98.09 o 
  -3   7  12       28.27        0.00     56.96 o 
  -1   7  12       64.99      102.76     64.41 o 
   1   7  12      213.58      304.72     81.74 o 
 -14   8  12      113.71        0.00    123.78 o 
 -12   8  12      234.23      245.43     97.40 o 
 -10   8  12       11.02       53.51     64.15 o 
  -8   8  12       28.14       32.70     87.58 o 
  -6   8  12      225.31      274.62     79.12 o 
  -4   8  12       54.25       82.91     90.83 o 
  -2   8  12      163.68      100.43    123.78 o 
 -23   1  13        2.39        0.00     88.75 o 
 -21   1  13       42.85        0.00     88.75 o 
 -19   1  13        6.46        0.00     79.41 o 
 -17   1  13        5.31       23.63     36.42 o 
 -15   1  13       21.01        9.71     40.10 o 
 -13   1  13        0.41        0.00     32.30 o 
 -11   1  13      240.59      202.29     28.87 o 
  -9   1  13       99.15       55.45     25.24 o 
  -7   1  13       14.03       12.13     25.56 o 
  -5   1  13       52.13       79.47     71.23 o 
  -3   1  13      184.29      247.34     32.91 o 
  -1   1  13      186.34      135.66     47.51 o 
   1   1  13        0.18       30.36     81.74 o 
   3   1  13      149.90       51.38     84.08 o 
   5   1  13        0.00        0.00     58.39 o 
 -22   2  13       27.45        0.00     98.09 o 
 -20   2  13       88.13       70.07     91.09 o 
 -18   2  13       53.33       18.01     42.76 o 
 -16   2  13       59.90       54.24     36.86 o 
 -14   2  13       69.00      135.80     37.06 o 
 -12   2  13       39.52       48.89     39.61 o 
 -10   2  13       45.82       25.22     32.72 o 
  -8   2  13       71.64      100.15     56.05 o 
  -6   2  13       49.03       59.17     31.33 o 
  -4   2  13      300.19      312.75     48.25 o 
  -2   2  13       10.85        0.00     86.42 o 
   0   2  13       78.96      136.19     45.79 o 
   2   2  13      183.07      301.29     91.09 o 
   4   2  13       11.38        7.01     88.75 o 
 -21   3  13       53.73      210.20    107.44 o 
 -19   3  13      336.29      422.42    225.38 o 
 -17   3  13      501.00      648.08     73.50 o 
 -15   3  13      380.51      385.74     87.44 o 
 -13   3  13       25.87       66.69     36.05 o 
 -11   3  13       38.62        0.00     40.78 o 
  -9   3  13       67.51       55.66     33.21 o 
  -7   3  13        0.11       15.57     79.41 o 
  -5   3  13       29.00        8.82     65.40 o 
  -3   3  13        2.77        0.00    211.37 o 
  -1   3  13       42.27       89.53    106.27 o 
   1   3  13       84.74      168.46     76.31 o 
   3   3  13       24.51        0.00     91.09 o 
 -20   4  13       61.86      111.38     74.26 o 
 -18   4  13       28.61        0.00     50.21 o 
 -16   4  13        0.20       23.16     45.27 o 
 -14   4  13       59.16       72.73     46.81 o 
 -12   4  13      144.04      191.45     41.23 o 
 -10   4  13      316.18      497.75     71.08 o 
  -8   4  13      253.90      321.91     71.23 o 
  -6   4  13      613.78      880.65    122.62 o 
  -4   4  13       79.42       96.21    103.93 o 
  -2   4  13      172.01      127.40     76.27 o 
   0   4  13       21.72       98.76     79.67 o 
   2   4  13       87.52      147.14    107.44 o 
 -19   5  13        0.54        0.00     67.73 o 
 -17   5  13       18.71       51.72     43.37 o 
 -15   5  13      104.31      147.11     89.92 o 
 -13   5  13       30.15       35.31     71.23 o 
 -11   5  13      356.07      451.59    145.97 o 
  -9   5  13       27.33        0.00     84.08 o 
  -7   5  13       11.92       14.43     51.79 o 
  -5   5  13       23.12        0.00     78.81 o 
  -3   5  13       21.19       32.29     75.11 o 
  -1   5  13        1.32        0.00    184.51 o 
   1   5  13       97.80      152.56     89.09 o 
 -16   6  13       43.53        0.00    121.45 o 
 -14   6  13        7.02       43.79     80.58 o 
 -12   6  13      246.02      307.37     85.25 o 
 -10   6  13      947.50     1327.40    135.46 o 
  -8   6  13      173.01      146.71     69.46 o 
  -6   6  13        4.35        0.00     69.82 o 
  -4   6  13        6.01        0.00     67.40 o 
  -2   6  13       19.78       66.60     87.58 o 
  -9   7  13       82.54      296.62    130.79 o 
 -18   0  14       36.83      112.11     79.41 o 
 -16   0  14        5.27       11.68     77.07 o 
 -14   0  14        4.08        0.00     93.42 o 
 -12   0  14       44.22       56.05    109.77 o 
 -10   0  14       45.20        0.00     70.07 o 
  -8   0  14       26.92        2.34     74.74 o 
  -6   0  14       14.47      189.18    107.44 o 
  -4   0  14      729.18     1055.67    147.14 o 
  -2   0  14        2.46       51.38     81.74 o 
 -19   1  14        0.81        0.00    110.94 o 
 -17   1  14       50.57        0.00     60.72 o 
 -15   1  14       36.69       28.81     56.05 o 
 -13   1  14       33.82       23.42     63.06 o 
 -11   1  14      232.57      367.38    161.15 o 
  -9   1  14       30.28        0.00     74.10 o 
  -7   1  14       19.75       74.09     98.09 o 
  -5   1  14        0.03       46.09     86.42 o 
  -3   1  14        2.86       50.67    108.60 o 
  -1   1  14       41.63       42.04    114.44 o 
 -18   2  14        9.75      165.10     84.75 o 
 -16   2  14        0.26       66.55     52.15 o 
 -14   2  14        9.03      104.59     74.74 o 
 -12   2  14       43.96       85.64     54.31 o 
 -10   2  14       20.35       14.01     48.63 o 
  -8   2  14       31.55      169.55     58.59 o 
  -6   2  14       14.68       47.55     54.96 o 
  -4   2  14        2.20       24.91     51.07 o 
  -2   2  14        0.04        0.00     62.76 o 
 -15   3  14       31.33       63.85     49.92 o 
 -13   3  14       23.92       10.34     68.90 o 
 -11   3  14        5.66       22.96     59.67 o 
  -9   3  14       50.81      151.39    156.48 o 
  -7   3  14        1.11       70.38     59.67 o 
  -5   3  14        0.84        0.00     57.58 o 
  -3   3  14       40.67        0.00     77.26 o 
 -14   4  14        3.08        0.00     84.08 o 
 -12   4  14      251.50      436.63     72.40 o 
 -10   4  14       29.34        5.82     51.41 o 
  -8   4  14        0.56        0.00     53.31 o 
  -6   4  14        0.70        0.00     56.19 o 
                                                 
